# Supplementary material for: Poly[[[aqua(2,2′-bipyridine-κ2 N,N′)zinc(II)]-μ-2-nitroterephthalato-κ2 O 1:O 4] monohydrate]
Source: Acta Crystallogr Sect E Struct Rep Online. 2010 Jul 21;66(Pt 8):m983–4. doi: 10.1107/S1600536810023615 (PMC3007338; doi:10.1107/S1600536810023615)
Supplement: Supplementary file 1 [file e-66-0m983-sup1.cif]

##############################################################################
###                                                                        ###
###        Electronic paper (Acta Crystallographica Section E)             ###
###                                                                        ###
##############################################################################
#                                                                            #
# This CIF contains the data in a paper accepted for publication in Acta     #
# Crystallographica Section E. It conforms to the requirements of Notes      #
# for Authors for Section E, and has been peer reviewed under the auspices   #
# of the IUCr Commission on Journals.                                        #
#                                                                            #
# Full details of the Crystallographic Information File format               #
# are given in the paper "The Crystallographic Information File (CIF):       #
# a New Standard Archive File for Crystallography" by S. R. Hall, F. H.      #
# Allen and I. D. Brown [Acta Cryst. (1991), A47, 655-685].                  #
#                                                                            #
# The current version of the core CIF dictionary is obtainable from          #
# ftp://ftp.iucr.org/pub/cif_core.dic. The current version number is 2.4.    #
#                                                                            #
# Software is freely available for graphical display of the structure(s) in  #
# this CIF.  For information consult the CIF home page http://www.iucr.org/  #
# cif/home.html                                                              #
#                                                                            #
# This file may be used for bona fide research purposes within the           #
# scientific community so long as proper attribution is given to the journal # 
# article from which it was obtained.                                        #
#                                                                            #
##############################################################################
                                             
data_I
_audit_creation_method     SHELXL-97
_chemical_name_systematic
;
Poly[[[aqua(2,2'-bipyridine-\k^2^<i>N</i>,<i>N</i>')zinc(II)]-\m-
2-nitroterephthalato-\k^2^<i>O</i>^1^:<i>O</i>^4^] monohydrate]
;
_chemical_name_common     ?
_chemical_formula_moiety     'C18 H13 N3 O7 Zn, H2 O'
_chemical_formula_sum     'C18 H15 N3 O8 Zn'
_chemical_formula_iupac     '[Zn (C8 H3 N O6) (C10 H8 N2) (H2 O)] , H2 O'
_chemical_formula_weight     466.70
_chemical_melting_point     ?
_symmetry_cell_setting     triclinic
_symmetry_space_group_name_H-M     'P -1'
_symmetry_space_group_name_Hall     '-P 1'
loop_
    _symmetry_equiv_pos_as_xyz
    'x, y, z'
    '-x, -y, -z'
_cell_length_a     8.5570(5)
_cell_length_b     9.1074(5)
_cell_length_c     12.2060(7)
_cell_angle_alpha     84.5580(10)
_cell_angle_beta     76.8630(10)
_cell_angle_gamma     73.6920(10)
_cell_volume     888.58(9)
_cell_formula_units_Z     2
_cell_measurement_reflns_used     4213
_cell_measurement_theta_min     2.3313
_cell_measurement_theta_max     28.5031
_cell_measurement_temperature     297(2)
_exptl_crystal_description     block
_exptl_crystal_colour     yellow
_exptl_crystal_size_max     0.41
_exptl_crystal_size_mid     0.36
_exptl_crystal_size_min     0.33
_exptl_crystal_density_diffrn     1.744
_exptl_crystal_density_meas     ?
_exptl_crystal_density_method     'not measured'
_exptl_crystal_F_000     476
_exptl_absorpt_coefficient_mu     1.439
_exptl_absorpt_correction_type     multi-scan
_exptl_absorpt_process_details     '(SADABS; Bruker, 2002)'
_exptl_absorpt_correction_T_min     0.5899
_exptl_absorpt_correction_T_max     0.6480
_exptl_special_details     ?
_diffrn_ambient_temperature     297(2)
_diffrn_radiation_type     MoK\a
_diffrn_radiation_wavelength     0.71073
_diffrn_radiation_source     'fine-focus sealed tube'
_diffrn_radiation_monochromator     graphite
_diffrn_measurement_device_type
                                'Bruker SMART APEX area-detector diffractometer'
_diffrn_measurement_method     '\f and \w scan'
_diffrn_detector_area_resol_mean     ?
_diffrn_reflns_number     5326
_diffrn_reflns_av_R_equivalents     0.0276
_diffrn_reflns_av_sigmaI/netI     0.0499
_diffrn_reflns_theta_min     1.71
_diffrn_reflns_theta_max     28.62
_diffrn_reflns_theta_full     26.00
_diffrn_measured_fraction_theta_max     0.857
_diffrn_measured_fraction_theta_full     0.962
_diffrn_reflns_limit_h_min     -10
_diffrn_reflns_limit_h_max     10
_diffrn_reflns_limit_k_min     -11
_diffrn_reflns_limit_k_max     11
_diffrn_reflns_limit_l_min     -15
_diffrn_reflns_limit_l_max     13
_diffrn_standards_number     ?
_diffrn_standards_interval_count     ?
_diffrn_standards_interval_time     ?
_diffrn_standards_decay_%     ?
_refine_special_details
;
 Refinement of F^2^ against ALL reflections.  The weighted R-factor wR and
 goodness of fit S are based on F^2^, conventional R-factors R are based
 on F, with F set to zero for negative F^2^. The threshold expression of
 F^2^ > 2sigma(F^2^) is used only for calculating R-factors(gt) etc. and is
 not relevant to the choice of reflections for refinement.  R-factors based
 on F^2^ are statistically about twice as large as those based on F, and R-
 factors based on ALL data will be even larger.
;
_reflns_number_total     3915
_reflns_number_gt     3739
_reflns_threshold_expression     >2sigma(I)
_refine_ls_structure_factor_coef     Fsqd
_refine_ls_matrix_type     full
_refine_ls_R_factor_all     0.0423
_refine_ls_R_factor_gt     0.0406
_refine_ls_wR_factor_gt     0.1168
_refine_ls_wR_factor_ref     0.1187
_refine_ls_goodness_of_fit_ref     1.095
_refine_ls_restrained_S_all     1.094
_refine_ls_number_reflns     3915
_refine_ls_number_parameters     285
_refine_ls_number_restraints     4
_refine_ls_hydrogen_treatment     mixed
_refine_ls_weighting_scheme     calc
_refine_ls_weighting_details
         'calc w=1/[\s^2^(Fo^2^)+(0.0588P)^2^+0.3020P] where P=(Fo^2^+2Fc^2^)/3'
_atom_sites_solution_hydrogens     geom
_atom_sites_solution_primary     direct
_atom_sites_solution_secondary     difmap
_refine_ls_shift/su_max     0.001
_refine_ls_shift/su_mean     0.000
_refine_diff_density_max     0.652
_refine_diff_density_min     -0.387
_refine_ls_extinction_method     none
_refine_ls_extinction_coef     ?
loop_
    _atom_type_symbol
    _atom_type_description
    _atom_type_scat_dispersion_real
    _atom_type_scat_dispersion_imag
    _atom_type_scat_source
    'C' 'C' 0.0033 0.0016
                         'International Tables Vol C Tables 4.2.6.8 and 6.1.1.4'
    'H' 'H' 0.0000 0.0000
                         'International Tables Vol C Tables 4.2.6.8 and 6.1.1.4'
    'N' 'N' 0.0061 0.0033
                         'International Tables Vol C Tables 4.2.6.8 and 6.1.1.4'
    'O' 'O' 0.0106 0.0060
                         'International Tables Vol C Tables 4.2.6.8 and 6.1.1.4'
    'Zn' 'Zn' 0.2839 1.4301
                         'International Tables Vol C Tables 4.2.6.8 and 6.1.1.4'
_computing_data_collection     'SMART (Bruker, 2002)'
_computing_cell_refinement     'SAINT (Bruker, 2001)'
_computing_data_reduction     'SAINT (Bruker, 2001)'
_computing_structure_solution     'SHELXS97 (Sheldrick, 2008)'
_computing_structure_refinement     'SHELXL97 (Sheldrick, 2008)'
_computing_molecular_graphics     'ORTEPII (Johnson, 1976)'
_computing_publication_material     'SHELXL97 (Sheldrick, 2008)'
loop_
    _atom_site_type_symbol
    _atom_site_label
    _atom_site_fract_x
    _atom_site_fract_y
    _atom_site_fract_z
    _atom_site_U_iso_or_equiv
    _atom_site_adp_type
    _atom_site_calc_flag
    _atom_site_refinement_flags
    _atom_site_occupancy
    _atom_site_disorder_assembly
    _atom_site_disorder_group
    Zn Zn1 0.10197(3) 0.50965(3) 0.27688(2) 0.02770(12) Uani d . 1 . .
    O O1 0.3177(2) 0.3927(2) 0.31591(17) 0.0375(4) Uani d . 1 . .
    O O1W -0.0424(3) 0.4071(2) 0.40216(18) 0.0373(4) Uani d D 1 . .
    H H1A -0.131(3) 0.463(3) 0.440(3) 0.043(10) Uiso d D 1 . .
    H H1B -0.003(4) 0.340(3) 0.448(2) 0.043(10) Uiso d D 1 . .
    O O2 0.3290(3) 0.4075(3) 0.49422(19) 0.0493(6) Uani d . 1 . .
    O O2W 0.4501(5) 0.3808(4) 0.6976(2) 0.0700(8) Uani d D 1 . .
    H H2A 0.425(6) 0.386(6) 0.634(2) 0.084 Uiso d D 1 . .
    H H2B 0.547(3) 0.392(6) 0.673(4) 0.084 Uiso d D 1 . .
    O O3 1.0362(3) -0.2228(3) 0.4031(2) 0.0547(6) Uani d . 1 . .
    O O4 0.9149(3) -0.3030(2) 0.2882(2) 0.0460(5) Uani d . 1 . .
    O O5 0.2308(3) 0.1110(3) 0.3586(2) 0.0519(6) Uani d . 1 . .
    O O6 0.3909(4) 0.0225(4) 0.2029(3) 0.0690(8) Uani d . 1 . .
    N N1 0.2312(3) 0.6052(2) 0.12874(19) 0.0302(4) Uani d . 1 . .
    N N2 0.0999(3) 0.3715(2) 0.15004(19) 0.0306(5) Uani d . 1 . .
    N N3 0.3663(3) 0.0691(3) 0.2970(2) 0.0368(5) Uani d . 1 . .
    C C1 0.5136(3) 0.2006(3) 0.3915(2) 0.0258(5) Uani d . 1 . .
    C C2 0.5128(3) 0.0739(3) 0.3376(2) 0.0274(5) Uani d . 1 . .
    C C3 0.6443(3) -0.0554(3) 0.3223(2) 0.0317(5) Uani d . 1 . .
    H H3A 0.6396 -0.1378 0.2847 0.038 Uiso calc R 1 . .
    C C4 0.7833(3) -0.0609(3) 0.3636(2) 0.0304(5) Uani d . 1 . .
    C C5 0.7895(3) 0.0643(3) 0.4159(2) 0.0343(6) Uani d . 1 . .
    H H5A 0.8840 0.0619 0.4422 0.041 Uiso calc R 1 . .
    C C6 0.6559(3) 0.1934(3) 0.4294(2) 0.0318(5) Uani d . 1 . .
    H H6A 0.6621 0.2771 0.4648 0.038 Uiso calc R 1 . .
    C C7 0.3725(3) 0.3455(3) 0.4030(2) 0.0283(5) Uani d . 1 . .
    C C8 0.9233(4) -0.2058(3) 0.3517(2) 0.0376(6) Uani d . 1 . .
    C C9 0.2869(4) 0.7290(3) 0.1244(3) 0.0378(6) Uani d . 1 . .
    H H9A 0.2710 0.7795 0.1904 0.045 Uiso calc R 1 . .
    C C10 0.3665(4) 0.7837(3) 0.0258(3) 0.0440(7) Uani d . 1 . .
    H H10A 0.4041 0.8703 0.0248 0.053 Uiso calc R 1 . .
    C C11 0.3905(4) 0.7090(4) -0.0723(3) 0.0448(7) Uani d . 1 . .
    H H11A 0.4457 0.7438 -0.1402 0.054 Uiso calc R 1 . .
    C C12 0.3314(4) 0.5822(3) -0.0682(2) 0.0395(6) Uani d . 1 . .
    H H12A 0.3454 0.5303 -0.1333 0.047 Uiso calc R 1 . .
    C C13 0.2514(3) 0.5336(3) 0.0338(2) 0.0302(5) Uani d . 1 . .
    C C14 0.1825(3) 0.3991(3) 0.0464(2) 0.0306(5) Uani d . 1 . .
    C C15 0.1997(4) 0.3087(4) -0.0424(3) 0.0438(7) Uani d . 1 . .
    H H15A 0.2559 0.3304 -0.1140 0.053 Uiso calc R 1 . .
    C C16 0.1324(5) 0.1859(4) -0.0232(3) 0.0510(8) Uani d . 1 . .
    H H16A 0.1440 0.1225 -0.0816 0.061 Uiso calc R 1 . .
    C C17 0.0489(4) 0.1579(4) 0.0818(3) 0.0464(7) Uani d . 1 . .
    H H17A 0.0020 0.0757 0.0960 0.056 Uiso calc R 1 . .
    C C18 0.0344(4) 0.2527(3) 0.1669(3) 0.0389(6) Uani d . 1 . .
    H H18A -0.0231 0.2332 0.2387 0.047 Uiso calc R 1 . .
loop_
    _atom_site_aniso_label
    _atom_site_aniso_U_11
    _atom_site_aniso_U_22
    _atom_site_aniso_U_33
    _atom_site_aniso_U_12
    _atom_site_aniso_U_13
    _atom_site_aniso_U_23
    Zn1 0.02659(18) 0.02438(17) 0.02802(18) 0.00097(12) -0.00622(12)
                                                                    -0.00332(11)
    O1 0.0309(10) 0.0370(10) 0.0351(10) 0.0057(8) -0.0081(8) 0.0037(8)
    O1W 0.0307(10) 0.0347(10) 0.0358(11) 0.0018(8) 0.0006(8) 0.0006(8)
    O2 0.0432(12) 0.0515(12) 0.0397(12) 0.0159(10) -0.0096(10) -0.0196(10)
    O2W 0.096(2) 0.088(2) 0.0453(15) -0.0528(19) -0.0214(15) 0.0056(14)
    O3 0.0361(12) 0.0516(13) 0.0633(16) 0.0094(10) -0.0150(11) 0.0090(11)
    O4 0.0421(12) 0.0311(10) 0.0485(13) 0.0097(9) 0.0000(10) -0.0035(9)
    O5 0.0312(11) 0.0619(14) 0.0611(15) -0.0123(10) -0.0113(10) 0.0092(12)
    O6 0.0621(17) 0.0779(18) 0.0722(18) -0.0005(14) -0.0334(15) -0.0364(15)
    N1 0.0317(11) 0.0271(10) 0.0298(11) -0.0043(8) -0.0068(9) -0.0017(8)
    N2 0.0302(11) 0.0288(10) 0.0323(11) -0.0032(8) -0.0101(9) -0.0032(8)
    N3 0.0367(13) 0.0285(11) 0.0477(14) -0.0062(9) -0.0173(11) 0.0000(10)
    C1 0.0237(11) 0.0238(10) 0.0248(11) 0.0002(9) -0.0033(9) 0.0002(9)
    C2 0.0265(12) 0.0262(11) 0.0287(12) -0.0051(9) -0.0073(9) 0.0015(9)
    C3 0.0350(14) 0.0240(11) 0.0329(13) -0.0027(10) -0.0055(11) -0.0049(9)
    C4 0.0285(12) 0.0254(11) 0.0293(12) 0.0010(9) -0.0016(10) 0.0027(9)
    C5 0.0259(12) 0.0378(13) 0.0365(14) -0.0012(10) -0.0106(11) 0.0001(11)
    C6 0.0300(13) 0.0291(12) 0.0356(14) -0.0027(10) -0.0103(11) -0.0057(10)
    C7 0.0232(11) 0.0246(11) 0.0319(13) -0.0003(9) -0.0028(10) -0.0009(9)
    C8 0.0333(14) 0.0281(12) 0.0368(15) 0.0039(11) 0.0036(11) 0.0064(11)
    C9 0.0405(15) 0.0309(13) 0.0417(16) -0.0078(11) -0.0087(12) -0.0047(11)
    C10 0.0459(17) 0.0334(14) 0.0508(18) -0.0131(13) -0.0053(14) 0.0033(12)
    C11 0.0468(17) 0.0478(17) 0.0371(16) -0.0145(14) -0.0038(13) 0.0054(13)
    C12 0.0451(16) 0.0413(15) 0.0301(14) -0.0093(12) -0.0055(12) -0.0035(11)
    C13 0.0278(12) 0.0287(11) 0.0310(13) -0.0008(10) -0.0074(10) -0.0037(10)
    C14 0.0297(12) 0.0288(11) 0.0317(13) -0.0017(10) -0.0096(10) -0.0039(10)
    C15 0.0501(18) 0.0452(16) 0.0371(15) -0.0095(14) -0.0110(13) -0.0125(13)
    C16 0.063(2) 0.0447(17) 0.053(2) -0.0159(16) -0.0197(17) -0.0158(14)
    C17 0.0522(19) 0.0402(15) 0.0542(19) -0.0177(14) -0.0179(15) -0.0055(14)
    C18 0.0406(15) 0.0386(14) 0.0385(15) -0.0108(12) -0.0105(12) 0.0001(12)
_geom_special_details
;
 All esds (except the esd in the dihedral angle between two l.s. planes)
 are estimated using the full covariance matrix.  The cell esds are taken
 into account individually in the estimation of esds in distances, angles
 and torsion angles; correlations between esds in cell parameters are only
 used when they are defined by crystal symmetry.  An approximate (isotropic)
 treatment of cell esds is used for estimating esds involving l.s. planes.
;
loop_
    _geom_bond_atom_site_label_1
    _geom_bond_atom_site_label_2
    _geom_bond_site_symmetry_2
    _geom_bond_distance
    _geom_bond_publ_flag
    Zn1 O1 . 1.9922(19) yes
    Zn1 O1W . 2.063(2) yes
    Zn1 O4 1_465 1.976(2) yes
    Zn1 N1 . 2.141(2) yes
    Zn1 N2 . 2.091(2) yes
    O1 C7 . 1.249(3) ?
    O1W H1A . 0.85(3) ?
    O1W H1B . 0.84(3) ?
    O2 C7 . 1.230(3) ?
    O2W H2A . 0.85(3) ?
    O2W H2B . 0.85(3) ?
    O3 C8 . 1.234(4) ?
    O4 C8 . 1.257(4) ?
    O4 Zn1 1_645 1.976(2) ?
    O5 N3 . 1.210(3) ?
    O6 N3 . 1.215(3) ?
    N1 C9 . 1.334(4) ?
    N1 C13 . 1.337(3) ?
    N2 C18 . 1.332(4) ?
    N2 C14 . 1.340(4) ?
    N3 C2 . 1.461(3) ?
    C1 C6 . 1.381(4) ?
    C1 C2 . 1.384(3) ?
    C1 C7 . 1.510(3) ?
    C2 C3 . 1.375(3) ?
    C3 C4 . 1.381(4) ?
    C3 H3A . 0.9300 ?
    C4 C5 . 1.377(4) ?
    C4 C8 . 1.506(3) ?
    C5 C6 . 1.383(4) ?
    C5 H5A . 0.9300 ?
    C6 H6A . 0.9300 ?
    C9 C10 . 1.366(4) ?
    C9 H9A . 0.9300 ?
    C10 C11 . 1.379(5) ?
    C10 H10A . 0.9300 ?
    C11 C12 . 1.377(4) ?
    C11 H11A . 0.9300 ?
    C12 C13 . 1.376(4) ?
    C12 H12A . 0.9300 ?
    C13 C14 . 1.483(4) ?
    C14 C15 . 1.380(4) ?
    C15 C16 . 1.374(5) ?
    C15 H15A . 0.9300 ?
    C16 C17 . 1.357(5) ?
    C16 H16A . 0.9300 ?
    C17 C18 . 1.375(4) ?
    C17 H17A . 0.9300 ?
    C18 H18A . 0.9300 ?
loop_
    _geom_angle_atom_site_label_1
    _geom_angle_atom_site_label_2
    _geom_angle_atom_site_label_3
    _geom_angle_site_symmetry_1
    _geom_angle_site_symmetry_3
    _geom_angle
    _geom_angle_publ_flag
    O1 Zn1 O1W . . 95.05(8) yes
    O1 Zn1 N1 . . 90.59(8) yes
    O1 Zn1 N2 . . 98.69(9) yes
    O1W Zn1 N1 . . 170.66(9) yes
    O1W Zn1 N2 . . 94.61(9) yes
    O4 Zn1 O1 1_465 . 149.63(10) yes
    O4 Zn1 O1W 1_465 . 89.11(9) yes
    O4 Zn1 N1 1_465 . 89.79(9) yes
    O4 Zn1 N2 1_465 . 110.97(10) yes
    N1 Zn1 N2 . . 77.14(9) yes
    C7 O1 Zn1 . . 137.57(18) ?
    Zn1 O1W H1A . . 118(2) ?
    Zn1 O1W H1B . . 124(2) ?
    H1A O1W H1B . . 106(3) ?
    H2A O2W H2B . . 96(5) ?
    C8 O4 Zn1 . 1_645 113.6(2) ?
    C9 N1 C13 . . 119.3(2) ?
    C9 N1 Zn1 . . 125.6(2) ?
    C13 N1 Zn1 . . 115.06(17) ?
    C18 N2 C14 . . 118.6(2) ?
    C18 N2 Zn1 . . 124.7(2) ?
    C14 N2 Zn1 . . 116.48(18) ?
    O5 N3 O6 . . 124.9(3) ?
    O5 N3 C2 . . 118.3(3) ?
    O6 N3 C2 . . 116.7(3) ?
    C6 C1 C2 . . 116.8(2) ?
    C6 C1 C7 . . 120.2(2) ?
    C2 C1 C7 . . 122.9(2) ?
    C3 C2 C1 . . 123.1(2) ?
    C3 C2 N3 . . 116.1(2) ?
    C1 C2 N3 . . 120.8(2) ?
    C2 C3 C4 . . 118.9(2) ?
    C2 C3 H3A . . 120.6 ?
    C4 C3 H3A . . 120.6 ?
    C5 C4 C3 . . 119.6(2) ?
    C5 C4 C8 . . 121.8(3) ?
    C3 C4 C8 . . 118.6(3) ?
    C4 C5 C6 . . 120.4(3) ?
    C4 C5 H5A . . 119.8 ?
    C6 C5 H5A . . 119.8 ?
    C1 C6 C5 . . 121.3(2) ?
    C1 C6 H6A . . 119.3 ?
    C5 C6 H6A . . 119.3 ?
    O2 C7 O1 . . 127.0(2) ?
    O2 C7 C1 . . 117.3(2) ?
    O1 C7 C1 . . 115.6(2) ?
    O3 C8 O4 . . 124.5(3) ?
    O3 C8 C4 . . 119.8(3) ?
    O4 C8 C4 . . 115.8(3) ?
    N1 C9 C10 . . 121.9(3) ?
    N1 C9 H9A . . 119.1 ?
    C10 C9 H9A . . 119.1 ?
    C9 C10 C11 . . 119.2(3) ?
    C9 C10 H10A . . 120.4 ?
    C11 C10 H10A . . 120.4 ?
    C12 C11 C10 . . 119.0(3) ?
    C12 C11 H11A . . 120.5 ?
    C10 C11 H11A . . 120.5 ?
    C13 C12 C11 . . 118.9(3) ?
    C13 C12 H12A . . 120.6 ?
    C11 C12 H12A . . 120.6 ?
    N1 C13 C12 . . 121.7(3) ?
    N1 C13 C14 . . 115.5(2) ?
    C12 C13 C14 . . 122.8(2) ?
    N2 C14 C15 . . 121.7(3) ?
    N2 C14 C13 . . 115.6(2) ?
    C15 C14 C13 . . 122.7(3) ?
    C16 C15 C14 . . 118.9(3) ?
    C16 C15 H15A . . 120.5 ?
    C14 C15 H15A . . 120.5 ?
    C17 C16 C15 . . 119.4(3) ?
    C17 C16 H16A . . 120.3 ?
    C15 C16 H16A . . 120.3 ?
    C16 C17 C18 . . 119.2(3) ?
    C16 C17 H17A . . 120.4 ?
    C18 C17 H17A . . 120.4 ?
    N2 C18 C17 . . 122.3(3) ?
    N2 C18 H18A . . 118.9 ?
    C17 C18 H18A . . 118.9 ?
loop_
    _geom_torsion_atom_site_label_1
    _geom_torsion_atom_site_label_2
    _geom_torsion_atom_site_label_3
    _geom_torsion_atom_site_label_4
    _geom_torsion_site_symmetry_1
    _geom_torsion_site_symmetry_2
    _geom_torsion_site_symmetry_3
    _geom_torsion_site_symmetry_4
    _geom_torsion
    _geom_torsion_publ_flag
    O4 Zn1 O1 C7 1_465 . . . 58.0(4) ?
    O1W Zn1 O1 C7 . . . . -38.9(3) ?
    N2 Zn1 O1 C7 . . . . -134.3(3) ?
    N1 Zn1 O1 C7 . . . . 148.6(3) ?
    O4 Zn1 N1 C9 1_465 . . . 64.9(2) ?
    O1 Zn1 N1 C9 . . . . -84.8(2) ?
    N2 Zn1 N1 C9 . . . . 176.5(2) ?
    O4 Zn1 N1 C13 1_465 . . . -113.31(19) ?
    O1 Zn1 N1 C13 . . . . 97.06(19) ?
    N2 Zn1 N1 C13 . . . . -1.72(18) ?
    O4 Zn1 N2 C18 1_465 . . . -96.8(2) ?
    O1 Zn1 N2 C18 . . . . 89.8(2) ?
    O1W Zn1 N2 C18 . . . . -6.0(2) ?
    N1 Zn1 N2 C18 . . . . 178.4(2) ?
    O4 Zn1 N2 C14 1_465 . . . 88.66(19) ?
    O1 Zn1 N2 C14 . . . . -84.70(19) ?
    O1W Zn1 N2 C14 . . . . 179.47(18) ?
    N1 Zn1 N2 C14 . . . . 3.91(18) ?
    C6 C1 C2 C3 . . . . 0.8(4) ?
    C7 C1 C2 C3 . . . . 176.8(2) ?
    C6 C1 C2 N3 . . . . 178.4(2) ?
    C7 C1 C2 N3 . . . . -5.5(4) ?
    O5 N3 C2 C3 . . . . 132.7(3) ?
    O6 N3 C2 C3 . . . . -47.2(4) ?
    O5 N3 C2 C1 . . . . -45.1(3) ?
    O6 N3 C2 C1 . . . . 135.0(3) ?
    C1 C2 C3 C4 . . . . 0.8(4) ?
    N3 C2 C3 C4 . . . . -176.9(2) ?
    C2 C3 C4 C5 . . . . -2.0(4) ?
    C2 C3 C4 C8 . . . . 177.0(2) ?
    C3 C4 C5 C6 . . . . 1.5(4) ?
    C8 C4 C5 C6 . . . . -177.4(2) ?
    C2 C1 C6 C5 . . . . -1.2(4) ?
    C7 C1 C6 C5 . . . . -177.4(2) ?
    C4 C5 C6 C1 . . . . 0.1(4) ?
    Zn1 O1 C7 O2 . . . . -33.2(5) ?
    Zn1 O1 C7 C1 . . . . 150.2(2) ?
    C6 C1 C7 O2 . . . . -46.1(4) ?
    C2 C1 C7 O2 . . . . 137.9(3) ?
    C6 C1 C7 O1 . . . . 130.8(3) ?
    C2 C1 C7 O1 . . . . -45.1(3) ?
    Zn1 O4 C8 O3 1_645 . . . 0.0(4) ?
    Zn1 O4 C8 C4 1_645 . . . -179.80(17) ?
    C5 C4 C8 O3 . . . . 10.4(4) ?
    C3 C4 C8 O3 . . . . -168.5(3) ?
    C5 C4 C8 O4 . . . . -169.8(3) ?
    C3 C4 C8 O4 . . . . 11.3(4) ?
    C13 N1 C9 C10 . . . . -1.0(4) ?
    Zn1 N1 C9 C10 . . . . -179.1(2) ?
    N1 C9 C10 C11 . . . . -0.1(5) ?
    C9 C10 C11 C12 . . . . 0.8(5) ?
    C10 C11 C12 C13 . . . . -0.4(5) ?
    C9 N1 C13 C12 . . . . 1.4(4) ?
    Zn1 N1 C13 C12 . . . . 179.7(2) ?
    C9 N1 C13 C14 . . . . -178.8(2) ?
    Zn1 N1 C13 C14 . . . . -0.5(3) ?
    C11 C12 C13 N1 . . . . -0.7(4) ?
    C11 C12 C13 C14 . . . . 179.5(3) ?
    C18 N2 C14 C15 . . . . 0.5(4) ?
    Zn1 N2 C14 C15 . . . . 175.4(2) ?
    C18 N2 C14 C13 . . . . 179.7(2) ?
    Zn1 N2 C14 C13 . . . . -5.4(3) ?
    N1 C13 C14 N2 . . . . 3.8(3) ?
    C12 C13 C14 N2 . . . . -176.4(2) ?
    N1 C13 C14 C15 . . . . -176.9(3) ?
    C12 C13 C14 C15 . . . . 2.9(4) ?
    N2 C14 C15 C16 . . . . -1.0(5) ?
    C13 C14 C15 C16 . . . . 179.8(3) ?
    C14 C15 C16 C17 . . . . 0.9(5) ?
    C15 C16 C17 C18 . . . . -0.4(5) ?
    C14 N2 C18 C17 . . . . 0.1(4) ?
    Zn1 N2 C18 C17 . . . . -174.4(2) ?
    C16 C17 C18 N2 . . . . -0.1(5) ?
loop_
    _geom_hbond_atom_site_label_D
    _geom_hbond_atom_site_label_H
    _geom_hbond_atom_site_label_A
    _geom_hbond_site_symmetry_A
    _geom_hbond_distance_DH
    _geom_hbond_distance_HA
    _geom_hbond_distance_DA
    _geom_hbond_angle_DHA
    O1W H1A O2 2_566 0.85(3) 1.83(3) 2.670(3) 174(4)
    O1W H1B O3 2_656 0.84(3) 2.02(2) 2.779(3) 150(3)
    O1W H1B O5 . 0.84(3) 2.58(3) 3.031(3) 115(3)
    O2W H2A O2 . 0.85(3) 2.03(3) 2.865(4) 171(5)
    O2W H2B O1 2_666 0.85(3) 2.57(4) 3.213(4) 134(4)
data_global
_journal_date_recd_electronic     2010-06-10
_journal_date_accepted     2010-06-18
_journal_name_full     'Acta Crystallographica, Section E'
_journal_year     2010
_journal_volume     66
_journal_issue      8
_journal_page_first     m983
_journal_page_last     m984
_journal_paper_category     QM
_journal_coeditor_code     KP2266
_publ_contact_author
;
     Dr. Shi-Yao Yang
     Department of Chemistry
     Xiamen University
     Xiamen 361005
     China
;
_publ_contact_author_email     syyang@xmu.edu.cn
_publ_contact_author_fax     86-592-2183047
_publ_contact_author_phone     86-592-2186175
_publ_section_title
;\
Poly[[[aqua(2,2'-bipyridine-\k^2^<i>N</i>,<i>N</i>')zinc(II)]-\m-\
2-nitroterephthalato-\k^2^<i>O</i>^1^:<i>O</i>^4^] monohydrate]
;
loop_
    _publ_author_name
    _publ_author_address
    'Li, Hui-Min'
;
      Department of Chemistry
      College of Chemistry and Chemical Engineering
      Xiamen University
      Xiamen 361005
      People's Republic of China
;
    'Yuan, Hong-Bo'
;
      Department of Chemistry
      College of Chemistry and Chemical Engineering
      Xiamen University
      Xiamen 361005
      China
      Shandong Polytechnic Vocational College
      Jining 272017
      People's Republic of China
;
    'Yang, Shi-Yao'
;
      Department of Chemistry
      College of Chemistry and Chemical Engineering
      Xiamen University
      Xiamen 361005
      People's Republic of China
;
    'Huang, Rong-Bin'
;
      Department of Chemistry
      College of Chemistry and Chemical Engineering
      Xiamen University
      Xiamen 361005
      People's Republic of China
;
