# Supplementary material for: Poly[[[aqua(2,2′-bipyridine-κ2 N,N′)zinc(II)]-μ-2-nitroterephthalato-κ2 O 1:O 4] monohydrate]
Source: Acta Crystallogr Sect E Struct Rep Online. 2010 Jul 21;66(Pt 8):m983–4. doi: 10.1107/S1600536810023615 (PMC3007338; doi:10.1107/S1600536810023615)
Supplement: Supplementary file 2 [file e-66-0m983-Isup2.hkl]

# 
# h,k,l, Fc-squared, Fo-squared, sigma(Fo-squared) and status flag 
# 
data_I
_shelx_title ' P-1' 
_shelx_refln_list_code          4 
_shelx_F_calc_maximum      163.04 
_exptl_crystal_F_000       476.00 
_reflns_d_resolution_high  0.7419 
 
loop_ 
 _symmetry_equiv_pos_as_xyz 
 'x, y, z' 
 '-x, -y, -z' 
 
_cell_length_a     8.5570 
_cell_length_b     9.1074 
_cell_length_c    12.2060 
_cell_angle_alpha  84.558 
_cell_angle_beta   76.863 
_cell_angle_gamma  73.692 
 
_shelx_F_squared_multiplier     1.000 
 
loop_ 
 _refln_index_h 
 _refln_index_k 
 _refln_index_l 
 _refln_F_squared_calc 
 _refln_F_squared_meas 
 _refln_F_squared_sigma 
 _refln_observed_status 
   1   0   0     1526.46     1822.12     79.99 o 
   2   0   0       20.15       18.69      1.74 o 
   3   0   0      820.54      926.89     30.27 o 
   4   0   0     1415.16     1402.60     45.11 o 
   5   0   0      816.14      795.72     31.77 o 
   6   0   0      328.17      313.04     16.24 o 
   7   0   0     1197.25     1217.58     44.90 o 
   8   0   0      103.89      117.40      9.70 o 
   9   0   0      187.42      175.16     12.77 o 
  10   0   0      101.93      101.95      8.69 o 
 -10   1   0       95.94       98.84     11.67 o 
  -9   1   0      369.96      347.28     20.37 o 
  -8   1   0       18.91       21.71      3.21 o 
  -7   1   0       36.50       34.19      5.39 o 
  -6   1   0      413.42      389.95     21.96 o 
  -5   1   0     1846.37     1858.43     77.56 o 
  -4   1   0     1009.31     1022.85     25.31 o 
  -3   1   0      267.59      230.78     10.16 o 
  -2   1   0     1111.12     1354.88     31.28 o 
  -1   1   0     1096.70     1066.69     48.17 o 
   0   1   0     5128.80     5339.97    134.72 o 
   1   1   0     8227.08     9174.96    426.09 o 
   2   1   0     1999.91     2064.07     79.07 o 
   3   1   0      255.79      328.09     13.10 o 
   4   1   0      936.00     1004.88     33.82 o 
   5   1   0     2954.59     3039.12    122.89 o 
   6   1   0      417.79      385.96     18.45 o 
   7   1   0        5.24        6.59      2.21 o 
   8   1   0       39.81       45.31      5.41 o 
   9   1   0       53.85       64.86      6.81 o 
  10   1   0       82.22       89.75      8.17 o 
  -9   2   0      443.51      418.85     23.19 o 
  -8   2   0      139.05      132.17     14.21 o 
  -7   2   0      302.38      331.55     18.24 o 
  -6   2   0       53.86       62.79      6.11 o 
  -5   2   0       56.73       51.42      5.01 o 
  -4   2   0      773.61      694.04     18.89 o 
  -3   2   0      935.18     1024.76     27.65 o 
  -2   2   0       47.56       70.74      3.90 o 
  -1   2   0       41.71       32.76      1.78 o 
   0   2   0      967.27      978.82     22.49 o 
   1   2   0        3.99       10.70      1.39 o 
   2   2   0     2125.53     2490.94     64.25 o 
   3   2   0      172.65      184.04      9.77 o 
   4   2   0     1263.27     1108.27     36.45 o 
   5   2   0     1336.41     1249.57     93.96 o 
   7   2   0       31.36       27.35      4.29 o 
   8   2   0       33.15       27.15      3.60 o 
   9   2   0      140.49      139.82     21.23 o 
  10   2   0       26.61       25.86      5.51 o 
  -9   3   0       60.59       63.28      9.60 o 
  -8   3   0       46.76       52.10      5.56 o 
  -7   3   0       48.03       49.18      5.56 o 
  -6   3   0      335.95      338.17     17.56 o 
  -5   3   0      241.21      221.26     12.55 o 
  -4   3   0      191.61      173.68      7.14 o 
  -3   3   0      136.29      139.03      5.90 o 
  -2   3   0     5311.19     5661.63    124.37 o 
  -1   3   0      353.28      306.92      8.99 o 
   0   3   0      371.22      346.69      9.40 o 
   1   3   0     9096.85     9138.31    228.35 o 
   2   3   0     1984.00     1956.10     51.74 o 
   3   3   0      222.53      213.35      8.48 o 
   4   3   0      355.07      325.84     16.55 o 
   6   3   0      137.97      106.94      8.15 o 
   7   3   0        1.23        3.36      1.24 o 
   8   3   0       77.74       64.09      8.31 o 
   9   3   0      137.52      122.44     14.08 o 
  10   3   0        4.35        6.08      1.97 o 
  -8   4   0        0.58        1.52      1.78 o 
  -7   4   0       50.31       48.96      7.95 o 
  -6   4   0       76.45       89.21      7.64 o 
  -5   4   0      383.87      391.10     18.54 o 
  -4   4   0      213.26      215.87      8.67 o 
  -3   4   0       57.19       58.44      3.65 o 
  -2   4   0      482.51      447.98     13.20 o 
  -1   4   0     4124.37     4241.59     94.13 o 
   0   4   0      265.59      261.64      8.07 o 
   1   4   0       12.73       12.25      3.61 o 
   2   4   0      974.34     1079.34     31.01 o 
   3   4   0      212.65      156.76      7.34 o 
   4   4   0     1674.74     1615.04     45.16 o 
   5   4   0      615.31      561.10     18.76 o 
   6   4   0     1178.34     1107.47     53.58 o 
   7   4   0       92.18       76.65      9.94 o 
   8   4   0      426.87      375.98     27.61 o 
   9   4   0       12.32       15.03      3.49 o 
  10   4   0       78.63       80.46     10.67 o 
  -8   5   0       54.27       67.32     10.23 o 
  -7   5   0       41.28       40.28      7.24 o 
  -6   5   0      875.47      886.68     53.89 o 
  -5   5   0       81.14      101.82      7.93 o 
  -4   5   0       70.26       62.13      5.43 o 
  -3   5   0      218.94      220.48      8.86 o 
  -2   5   0      322.00      316.30     10.69 o 
  -1   5   0     2178.10     2250.00     53.93 o 
   0   5   0       11.37       12.14      1.68 o 
   1   5   0       31.40       20.03      1.60 o 
   2   5   0      519.72      537.48     20.02 o 
   3   5   0     1484.73     1567.65     44.51 o 
   4   5   0      647.70      631.83     21.13 o 
   5   5   0      631.84      593.19     31.44 o 
   6   5   0      298.80      295.08     21.40 o 
   7   5   0        3.97       10.12      3.49 o 
   8   5   0      247.44      220.23     19.83 o 
   9   5   0       87.90       76.71     10.41 o 
  10   5   0      164.17      143.84     15.76 o 
  -7   6   0       68.91       66.19     10.44 o 
  -6   6   0      668.17      709.88     46.68 o 
  -5   6   0      752.15      794.58     48.70 o 
  -4   6   0      380.35      355.67     16.15 o 
  -3   6   0       22.71       26.91      2.44 o 
  -2   6   0      169.60      158.91      8.14 o 
  -1   6   0     1586.66     1576.46     68.36 o 
   0   6   0        8.60       10.12      1.24 o 
   1   6   0       84.95       69.84      4.72 o 
   2   6   0      368.30      377.70     14.49 o 
   3   6   0     1333.84     1341.56     39.68 o 
   4   6   0     1491.13     1564.27     68.87 o 
   5   6   0      222.81      215.19     10.56 o 
   6   6   0       64.32       60.82      8.18 o 
   7   6   0      143.64      125.98     13.30 o 
   8   6   0       84.61       64.96      9.07 o 
   9   6   0      129.44      101.94     12.43 o 
  10   6   0       97.96      104.24     12.43 o 
  -4   7   0      130.24      117.80     10.36 o 
  -3   7   0       76.26       58.51      6.92 o 
  -2   7   0      204.31      205.10     15.13 o 
  -1   7   0      360.52      331.26     13.88 o 
   0   7   0     1362.60     1290.18     38.90 o 
   1   7   0       22.16       23.95      2.80 o 
   2   7   0       54.22       54.30      4.51 o 
   3   7   0      243.29      255.72     11.93 o 
   4   7   0      437.78      423.96     21.10 o 
   5   7   0      287.45      286.82     13.39 o 
   6   7   0        7.54        9.20      3.62 o 
   7   7   0      109.46      117.20     12.61 o 
   8   7   0      335.38      300.67     23.76 o 
   9   7   0      130.07      117.15     13.14 o 
  -4   8   0       19.88       24.73      3.70 o 
  -3   8   0       22.60       25.96      5.40 o 
  -2   8   0      148.78      161.18     13.64 o 
  -1   8   0      785.68      814.20     40.31 o 
   0   8   0       58.89       59.69      7.61 o 
   1   8   0      130.12      125.25     11.98 o 
   2   8   0        8.60       12.61      3.80 o 
   3   8   0      223.86      228.17     11.60 o 
   4   8   0      157.45      170.31      9.84 o 
   5   8   0      167.55      183.17     10.40 o 
   6   8   0      107.76      104.06     11.49 o 
   7   8   0       50.33       68.92      9.00 o 
   8   8   0       27.53       27.17      3.99 o 
   9   8   0       60.88       53.87      7.11 o 
  -4   9   0       24.58       26.20      3.49 o 
  -3   9   0        1.99        4.62      1.68 o 
  -2   9   0      114.61      105.82     10.80 o 
  -1   9   0      330.19      321.25     22.32 o 
   0   9   0      780.41      788.84     40.86 o 
   1   9   0       24.31       25.54      5.87 o 
   2   9   0      236.17      216.30     17.12 o 
   3   9   0       45.71       49.32      4.49 o 
   4   9   0      153.64      180.48     10.46 o 
   5   9   0      104.55      102.49      7.33 o 
   6   9   0        0.47        4.01      1.39 o 
   7   9   0       27.64       31.47      4.41 o 
   8   9   0        7.81       15.00      2.78 o 
   9   9   0      137.01      136.42     14.11 o 
  -3  10   0        8.92        5.93      1.78 o 
  -2  10   0       94.61      116.88     11.59 o 
  -1  10   0      227.19      246.77     19.46 o 
   0  10   0      380.53      397.12     26.62 o 
   1  10   0       22.86       19.93      4.90 o 
   2  10   0       17.03       23.79      3.96 o 
   3  10   0       45.37       51.30      6.27 o 
   4  10   0       79.90       84.47      9.31 o 
   5  10   0      227.78      241.56     18.33 o 
   6  10   0        0.10        0.13      1.63 o 
   7  10   0       11.89        9.81      2.75 o 
   8  10   0       13.54        5.43      1.99 o 
   0  11   0      145.16      150.92     14.45 o 
   1  11   0        7.80       17.02      2.49 o 
   2  11   0        1.88        6.82      2.07 o 
   3  11   0       57.19       70.20      8.52 o 
   4  11   0      125.59      127.50     12.38 o 
   5  11   0        1.51        2.83      1.70 o 
  -7 -11   1       61.31       53.87      7.40 o 
  -5 -11   1       47.35       46.00      5.69 o 
  -4 -11   1       11.03       10.15      2.86 o 
  -3 -11   1       30.86       33.38      4.98 o 
  -2 -11   1      110.87      119.06     12.22 o 
  -1 -11   1       38.96       51.92      6.90 o 
   0 -11   1       39.57       42.88      5.53 o 
  -8 -10   1       70.24       73.22      8.79 o 
  -7 -10   1       44.82       48.36      6.58 o 
  -6 -10   1       90.44      105.69     11.17 o 
  -5 -10   1        6.12       15.41      2.12 o 
  -4 -10   1       10.30       13.79      2.22 o 
  -3 -10   1        2.33        5.14      1.68 o 
  -2 -10   1        3.93        6.45      1.78 o 
  -1 -10   1      108.13      101.33     10.96 o 
   0 -10   1        9.21       12.54      3.04 o 
   1 -10   1       42.13       45.21      6.22 o 
   2 -10   1      255.95      267.78     20.11 o 
   3 -10   1      116.56      110.38     10.75 o 
  -8  -9   1        7.53        7.24      1.97 o 
  -7  -9   1       93.46      101.96     11.20 o 
  -6  -9   1       86.02       85.89     10.02 o 
  -5  -9   1       65.84       85.77      6.58 o 
  -4  -9   1      269.91      262.51     13.55 o 
  -3  -9   1      153.07      156.77      9.50 o 
  -2  -9   1      317.80      320.67     14.74 o 
  -1  -9   1       71.89       66.72      8.39 o 
   0  -9   1       63.38       62.34      8.08 o 
   1  -9   1       48.13       43.69      6.37 o 
   2  -9   1      116.77       98.00     10.33 o 
   3  -9   1      328.47      332.19     22.26 o 
   4  -9   1      183.46      196.92     15.32 o 
  -9  -8   1       21.69       17.47      2.78 o 
  -8  -8   1      267.04      273.37     22.87 o 
  -7  -8   1      173.62      155.07     15.26 o 
  -6  -8   1      199.60      181.16     16.36 o 
  -5  -8   1       30.96       29.93      3.29 o 
  -4  -8   1      114.55      116.17      7.65 o 
  -3  -8   1      316.30      311.68     14.24 o 
  -2  -8   1      659.23      645.27     23.33 o 
  -1  -8   1     1156.49     1145.34     36.50 o 
   0  -8   1      208.32      196.52     15.96 o 
   1  -8   1      176.09      155.38     13.58 o 
   2  -8   1      145.84      123.18     11.59 o 
   3  -8   1      193.41      183.26     14.55 o 
   4  -8   1      302.27      286.40     19.09 o 
  -9  -7   1        0.18        1.05      1.65 o 
  -8  -7   1      135.36      130.94     14.29 o 
  -7  -7   1      170.13      168.97     16.34 o 
  -6  -7   1      273.86      261.77     20.61 o 
  -5  -7   1      398.82      386.09     16.24 o 
  -4  -7   1       48.76       45.24      4.25 o 
  -3  -7   1      604.63      607.46     21.84 o 
  -2  -7   1      319.24      287.13     29.20 o 
  -1  -7   1     1667.41     1694.01     48.84 o 
   0  -7   1        3.86        9.46      3.45 o 
   1  -7   1        0.77        1.26      0.70 o 
   2  -7   1      227.98      214.97     10.80 o 
   3  -7   1      391.96      398.75     23.24 o 
   4  -7   1      515.68      476.87     26.09 o 
 -10  -6   1       19.98       19.72      3.44 o 
  -9  -6   1       30.17       35.61      5.40 o 
  -8  -6   1      189.31      178.09     16.94 o 
  -7  -6   1      233.08      226.90     19.09 o 
  -6  -6   1       76.14       75.03      9.62 o 
  -5  -6   1      364.95      344.61     14.39 o 
  -4  -6   1        6.89        9.65      2.03 o 
  -3  -6   1      830.37      752.81     24.92 o 
  -2  -6   1      669.17      679.07     22.69 o 
   0  -6   1      513.25      498.67     17.88 o 
   1  -6   1        1.80        5.75      1.31 o 
   2  -6   1      179.00      164.21      7.28 o 
   3  -6   1      594.30      572.72     28.64 o 
   4  -6   1      151.97      185.56     15.43 o 
   5  -6   1       31.78       31.78      5.90 o 
   6  -6   1       45.08       43.53      7.84 o 
   7  -6   1      134.42      152.73     17.57 o 
 -10  -5   1        1.65        3.75      1.84 o 
  -9  -5   1        5.34        6.43      1.73 o 
  -8  -5   1      178.89      162.80     16.52 o 
  -7  -5   1      125.33      139.78     14.16 o 
  -6  -5   1      217.55      203.79     16.94 o 
  -5  -5   1       29.94       39.28      3.26 o 
  -4  -5   1       68.51       55.60      4.22 o 
  -3  -5   1     2531.62     2675.70     71.98 o 
  -2  -5   1     1078.27     1038.12     30.91 o 
  -1  -5   1      126.79       86.76      5.22 o 
   0  -5   1      148.96      141.12      9.74 o 
   1  -5   1       37.80       44.48      3.97 o 
   2  -5   1      687.13      664.03     18.79 o 
   3  -5   1      147.93      133.87      9.35 o 
   4  -5   1       79.64       74.93      5.64 o 
   5  -5   1      166.02      166.53     10.82 o 
   6  -5   1       70.95       65.43      6.17 o 
   7  -5   1      119.30      118.30     14.71 o 
   8  -5   1       31.23       39.28      6.90 o 
 -10  -4   1        0.82       -1.86      1.86 o 
  -9  -4   1        5.52        9.02      2.47 o 
  -8  -4   1       74.60       58.09      8.55 o 
  -6  -4   1      342.76      356.31     24.15 o 
  -5  -4   1      217.09      212.72      8.99 o 
  -4  -4   1      262.75      257.05     10.27 o 
  -3  -4   1     5290.19     5612.60    143.07 o 
  -2  -4   1     1140.89     1051.64     30.39 o 
  -1  -4   1      457.73      507.95     16.41 o 
   0  -4   1      281.16      226.53     21.02 o 
   1  -4   1     1241.64     1268.19     30.67 o 
   2  -4   1     1503.54     1483.73     35.98 o 
   3  -4   1     1893.85     1920.59     66.61 o 
   4  -4   1      365.87      344.94     21.51 o 
   5  -4   1        7.96       15.45      7.02 o 
   6  -4   1       17.22       27.53      4.01 o 
   7  -4   1      146.40      133.36     13.11 o 
   8  -4   1       77.37       84.89     12.46 o 
 -10  -3   1       70.58       70.02      9.65 o 
  -9  -3   1       83.35       74.10      9.35 o 
  -8  -3   1       21.02       23.84      3.75 o 
  -7  -3   1      204.56      195.87     12.40 o 
  -6  -3   1      247.57      175.30     30.39 o 
  -5  -3   1      474.24      459.46     26.80 o 
  -4  -3   1       74.87       73.32      4.01 o 
  -2  -3   1     7387.35     7779.35    195.16 o 
  -1  -3   1      152.93      169.45      6.76 o 
   0  -3   1     1190.87     1173.80     44.77 o 
   1  -3   1      206.07      174.49      6.01 o 
   2  -3   1     5422.56     5798.42    147.60 o 
   3  -3   1     2632.42     2810.78     64.56 o 
   4  -3   1       61.47       58.26      3.57 o 
   6  -3   1      155.92      157.39     10.87 o 
   7  -3   1      597.96      580.62     26.79 o 
   8  -3   1      202.02      193.28     13.65 o 
   9  -3   1      150.39      161.80     12.41 o 
 -10  -2   1       38.40       34.42      4.03 o 
  -9  -2   1      174.96      175.22     23.92 o 
  -8  -2   1      144.71      125.96     10.10 o 
  -7  -2   1     1202.05     1165.85     88.13 o 
  -6  -2   1      388.30      291.11     39.66 o 
  -5  -2   1        0.64        7.61      1.92 o 
  -4  -2   1     1048.37     1106.13     26.77 o 
  -2  -2   1     8219.61     9004.44    224.46 o 
  -1  -2   1       63.20       65.60      3.19 o 
   0  -2   1       90.49      119.73      4.73 o 
   1  -2   1     1462.53     1404.96     53.76 o 
   2  -2   1     2839.73     3084.51     68.63 o 
   3  -2   1     4782.38     4698.97    142.41 o 
   4  -2   1      315.96      380.40     26.01 o 
   5  -2   1        4.30       10.37      1.53 o 
   6  -2   1       54.56       58.17      5.96 o 
   7  -2   1      752.82      737.71     31.43 o 
   8  -2   1      497.46      496.70     25.23 o 
   9  -2   1      109.83      100.64     16.67 o 
  10  -2   1        0.12       -1.84      2.36 o 
 -10  -1   1       12.50       15.21      1.95 o 
  -9  -1   1       12.06       12.46      2.28 o 
  -8  -1   1      382.30      368.52     33.50 o 
  -7  -1   1      161.55      139.06     10.19 o 
  -6  -1   1     1106.69     1019.05     94.29 o 
  -5  -1   1       43.11       57.82      5.27 o 
  -4  -1   1     1838.10     1870.08     57.69 o 
  -3  -1   1       41.02       51.96      3.84 o 
  -2  -1   1     5058.44     5323.98    116.74 o 
  -1  -1   1     1182.16     1343.83     30.04 o 
   0  -1   1      248.58      302.97      8.78 o 
   2  -1   1    26583.44    26224.66    895.78 o 
   3  -1   1     4520.77     4976.03    136.14 o 
   4  -1   1        1.39        4.10      1.34 o 
   5  -1   1       34.24       32.57      3.91 o 
   6  -1   1       62.97       63.09      6.19 o 
   7  -1   1        5.73       12.94      3.16 o 
   8  -1   1      354.90      386.26     21.20 o 
   9  -1   1       75.90       88.35      8.41 o 
  10  -1   1       13.58       18.19      6.12 o 
 -10   0   1       10.30       12.99      4.06 o 
  -9   0   1       80.66       85.56      7.99 o 
  -8   0   1       59.35       52.87      5.85 o 
  -7   0   1      174.23      206.92     37.13 o 
  -6   0   1      330.55      304.66     15.82 o 
  -5   0   1       45.37       55.23      5.30 o 
  -4   0   1      670.03      711.05     25.83 o 
  -3   0   1       72.38       61.28      4.43 o 
  -2   0   1        6.03        9.54      1.13 o 
  -1   0   1     4144.72     4311.81     95.06 o 
   0   0   1      449.36      526.41     20.46 o 
   1   0   1     2185.61     2552.13     94.59 o 
   2   0   1     4290.61     4689.18    131.76 o 
   3   0   1     1590.76     1659.49     50.52 o 
   4   0   1     1416.47     1557.48     49.39 o 
   5   0   1      344.37      336.54     15.98 o 
   6   0   1       20.77       16.23      3.47 o 
   7   0   1     1697.46     1682.64    100.28 o 
   8   0   1       91.92       88.84      8.33 o 
   9   0   1        0.41        1.35      1.15 o 
  10   0   1       26.49       20.44      6.23 o 
 -10   1   1        0.12       -2.10      2.18 o 
  -9   1   1       80.27       91.96      8.27 o 
  -8   1   1      359.28      361.87     19.77 o 
  -7   1   1     1434.86     1442.51     51.50 o 
  -6   1   1      168.36      163.16     12.78 o 
  -5   1   1       12.81       21.70      6.74 o 
  -4   1   1     1923.49     2039.45     47.41 o 
  -3   1   1       15.03       28.73      1.76 o 
  -2   1   1      870.76     1032.72     24.33 o 
  -1   1   1      957.21     1053.52     43.28 o 
   0   1   1     1220.60     1378.68     49.46 o 
   2   1   1     2109.37     2166.94     72.75 o 
   3   1   1      326.55      337.52      9.65 o 
   4   1   1        7.35        8.78      2.35 o 
   5   1   1     1264.59     1409.31     40.70 o 
   6   1   1     1479.23     1419.74     48.92 o 
   7   1   1      411.13      428.67     25.61 o 
   8   1   1     1100.14     1065.69     86.42 o 
   9   1   1      124.78      135.48     11.10 o 
  10   1   1        0.38        4.22      2.67 o 
  -9   2   1       92.88       94.78     12.88 o 
  -8   2   1      621.05      625.90     28.85 o 
  -7   2   1      351.17      349.11     18.76 o 
  -6   2   1      181.76      191.27     12.17 o 
  -5   2   1      174.10      164.58     10.30 o 
  -4   2   1      629.40      612.52     16.93 o 
  -3   2   1     6284.86     6563.45    143.54 o 
  -2   2   1      130.44      130.89      4.87 o 
  -1   2   1     4719.69     4795.15    129.96 o 
   0   2   1     2531.76     2574.63     68.33 o 
   1   2   1     2073.62     2438.46     65.96 o 
   2   2   1        7.10       13.75      3.04 o 
   3   2   1      623.90      628.82     18.92 o 
   4   2   1     1165.36     1338.53     37.25 o 
   5   2   1      129.16      140.45      7.60 o 
   7   2   1     1081.00     1120.38     68.76 o 
   8   2   1      248.85      234.68     26.29 o 
   9   2   1        6.53       12.12      4.27 o 
  10   2   1       24.24       21.82      4.98 o 
  -9   3   1       42.00       55.60      8.84 o 
  -8   3   1      394.87      400.29     32.31 o 
  -7   3   1      171.55      174.28     12.07 o 
  -6   3   1       24.56       22.80      4.00 o 
  -5   3   1       20.57       26.27      3.45 o 
  -4   3   1      470.23      466.20     16.16 o 
  -3   3   1     1476.09     1444.33     35.04 o 
  -2   3   1      690.97      677.12     28.19 o 
  -1   3   1     1817.59     1971.57     44.91 o 
   0   3   1      622.78      665.86     19.16 o 
   1   3   1     1751.47     1812.39     47.76 o 
   2   3   1     1810.22     2012.58     53.34 o 
   3   3   1      247.75      278.92     10.52 o 
   4   3   1      586.26      618.54     24.90 o 
   5   3   1      136.91      150.90      8.21 o 
   6   3   1      403.22      319.15     22.34 o 
   7   3   1      173.00      146.86     14.90 o 
   8   3   1      397.87      332.82     25.52 o 
   9   3   1       39.31       44.42      7.47 o 
  10   3   1      191.36      169.88     18.04 o 
  -8   4   1      144.54      154.38     17.49 o 
  -7   4   1      115.15      110.46     14.03 o 
  -6   4   1       25.43       24.55      6.56 o 
  -5   4   1       31.58       28.53      9.77 o 
  -4   4   1      435.60      445.07     14.32 o 
  -3   4   1     1646.97     1695.77     35.41 o 
  -2   4   1       40.85       33.23      2.39 o 
  -1   4   1       93.52       95.93      7.16 o 
   0   4   1        5.01        3.66      0.71 o 
   1   4   1     1296.71     1343.63     37.01 o 
   2   4   1     1245.76     1326.96     37.13 o 
   3   4   1       10.68       39.18      3.12 o 
   4   4   1       31.07       31.97      2.81 o 
   5   4   1        1.02        4.95      1.11 o 
   6   4   1     1043.23      936.77     46.94 o 
   7   4   1      269.79      221.52     18.78 o 
   8   4   1       21.87       20.17      5.43 o 
   9   4   1       16.31       26.59      6.98 o 
  10   4   1       62.98       52.61      7.68 o 
  -8   5   1      214.06      250.39     24.39 o 
  -7   5   1      127.45      126.72     15.55 o 
  -6   5   1        3.00        4.06      1.84 o 
  -5   5   1       20.37       32.31      5.98 o 
  -3   5   1     1211.20     1223.38     57.63 o 
  -2   5   1     1283.86     1312.34     41.66 o 
  -1   5   1       14.62       15.28      1.52 o 
   0   5   1       78.63       79.88      3.92 o 
   1   5   1     2437.13     2420.08     64.62 o 
   2   5   1       16.66        9.73      1.79 o 
   3   5   1       47.11       46.85      3.81 o 
   4   5   1        0.09        2.38      0.88 o 
   5   5   1      153.83      139.67     28.79 o 
   6   5   1     1029.13     1014.48     50.25 o 
   7   5   1      469.99      396.73     27.22 o 
   8   5   1       40.90       34.91      5.90 o 
   9   5   1       60.65       50.51      7.84 o 
  10   5   1       20.39       19.14      4.48 o 
  -7   6   1      125.07      128.55     15.55 o 
  -6   6   1       22.03       26.49      5.32 o 
  -5   6   1      403.34      410.23     30.87 o 
  -4   6   1      552.63      600.46     29.88 o 
  -3   6   1      795.65      798.61     35.84 o 
  -2   6   1      542.02      566.69     30.56 o 
  -1   6   1      107.57      105.01      5.14 o 
   0   6   1      147.10      155.36      6.37 o 
   1   6   1      418.00      367.00     19.92 o 
   2   6   1     1145.22     1170.22     34.81 o 
   3   6   1      953.81      965.88     30.31 o 
   4   6   1      240.88      264.59     12.06 o 
   5   6   1      308.22      301.17     20.04 o 
   6   6   1      230.70      223.59     17.99 o 
   7   6   1      238.25      199.83     17.65 o 
   8   6   1       27.77       29.29      5.32 o 
   9   6   1        2.59        4.25      2.54 o 
  10   6   1       73.27       68.05      9.55 o 
  -7   7   1       29.85       24.55      4.67 o 
  -6   7   1        1.38        2.73      1.81 o 
  -5   7   1      103.23      114.21     13.56 o 
  -4   7   1      363.57      404.51     18.39 o 
  -3   7   1      832.13      819.13     66.22 o 
  -2   7   1      486.06      438.40     24.94 o 
  -1   7   1      116.73      118.25     11.09 o 
   0   7   1     1459.94     1487.86     62.62 o 
   1   7   1      531.00      507.71     27.43 o 
   2   7   1      895.54      925.64     29.38 o 
   3   7   1      889.13      907.95     29.49 o 
   4   7   1      101.84      109.23      7.14 o 
   5   7   1      205.66      211.83     11.01 o 
   6   7   1       40.98       51.66      5.49 o 
   7   7   1      764.43      690.94     39.39 o 
   8   7   1        7.72       10.75      2.57 o 
   9   7   1        0.80        1.08      1.60 o 
  10   7   1       11.74       11.96      3.07 o 
  -4   8   1      308.57      325.03     20.95 o 
  -3   8   1      238.43      225.98     16.68 o 
  -2   8   1      347.91      326.73     21.32 o 
  -1   8   1       42.54       45.60      6.53 o 
   0   8   1       22.05       21.69      5.22 o 
   1   8   1     1634.00     1615.76     69.00 o 
   2   8   1     1072.09      988.22     46.44 o 
   3   8   1      408.45      381.70     23.47 o 
   4   8   1        4.43        4.50      1.23 o 
   5   8   1       11.80       27.12      2.82 o 
   6   8   1       23.90       30.59      3.24 o 
   7   8   1       25.66       30.81      5.09 o 
   8   8   1      155.01      143.95     14.34 o 
   9   8   1        1.43        1.02      1.76 o 
  -3   9   1       66.76       71.70      8.16 o 
  -2   9   1      185.89      170.41     14.50 o 
  -1   9   1      179.00      166.45     14.42 o 
   0   9   1       79.16       79.43      9.41 o 
   1   9   1       43.28       47.52      6.98 o 
   2   9   1      269.26      266.86     19.96 o 
   3   9   1       22.77       27.27      6.27 o 
   4   9   1        0.22        2.57      1.42 o 
   5   9   1      106.90      119.73      8.14 o 
   6   9   1       57.25       69.71      5.60 o 
   7   9   1       95.38      116.65     12.19 o 
   8   9   1        1.44        6.11      1.78 o 
   9   9   1        6.81        3.75      2.05 o 
  -3  10   1       11.32        8.26      1.89 o 
  -2  10   1        4.27        5.19      1.47 o 
  -1  10   1        4.56       11.88      3.67 o 
   0  10   1       59.02       62.68      7.81 o 
   1  10   1      255.73      260.86     20.40 o 
   2  10   1      151.35      149.61     14.29 o 
   3  10   1        4.75        6.27      1.68 o 
   4  10   1        1.71        1.86      1.55 o 
   5  10   1      130.23      148.96     13.69 o 
   6  10   1      147.33      153.62     13.14 o 
   7  10   1       26.69       29.90      4.33 o 
   8  10   1       21.94       23.86      3.65 o 
   0  11   1      173.44      180.77     16.08 o 
   1  11   1      215.30      212.52     18.23 o 
   2  11   1      202.90      213.55     18.30 o 
   3  11   1       17.89       25.88      3.78 o 
   4  11   1        6.61       12.54      2.60 o 
   5  11   1       16.38       18.25      3.02 o 
   6  11   1      137.37      139.93     12.51 o 
  -6 -11   2      127.50      158.06     15.03 o 
  -5 -11   2       56.80       58.61      6.77 o 
  -4 -11   2       96.91      107.00     10.99 o 
  -3 -11   2       23.86       30.50      4.38 o 
  -2 -11   2        0.11        3.38      1.49 o 
  -1 -11   2       41.16       51.98      6.63 o 
   0 -11   2       66.02       77.81      9.02 o 
  -7 -10   2        0.62        0.18      1.81 o 
  -6 -10   2      114.23      133.06     13.61 o 
  -5 -10   2       74.46       80.75      6.30 o 
  -4 -10   2      128.54      137.64      9.16 o 
  -3 -10   2      200.15      202.35     11.52 o 
  -2 -10   2        0.35        1.49      1.31 o 
  -1 -10   2      257.87      254.93     19.77 o 
   0 -10   2       50.23       56.04      7.29 o 
   1 -10   2      185.53      190.29     16.26 o 
   2 -10   2      108.99      107.42     10.88 o 
   3 -10   2        8.19        7.29      1.84 o 
  -8  -9   2      129.82      116.78     12.48 o 
  -7  -9   2       27.28       36.61      5.56 o 
  -6  -9   2       90.55       99.63     11.07 o 
  -5  -9   2      310.42      320.94     15.52 o 
  -4  -9   2      198.29      212.80     11.87 o 
  -3  -9   2       47.47       43.82      5.83 o 
  -2  -9   2       50.48       53.08      4.86 o 
  -1  -9   2       12.36       14.42      2.67 o 
   0  -9   2      674.81      681.73     25.65 o 
   1  -9   2      311.47      312.73     21.71 o 
   2  -9   2      189.66      207.57     16.68 o 
   3  -9   2        4.76        8.97      2.36 o 
   4  -9   2       27.87       32.49      4.35 o 
  -8  -8   2       33.07       28.32      4.30 o 
  -7  -8   2       43.07       45.87      6.87 o 
  -6  -8   2       37.98       39.99      5.82 o 
  -5  -8   2      264.91      284.56     13.80 o 
  -4  -8   2      125.17      121.98      8.07 o 
  -3  -8   2      183.43      187.48     10.44 o 
  -2  -8   2        2.68        3.57      2.65 o 
  -1  -8   2      943.26      919.42     31.06 o 
   0  -8   2      426.87      423.19     17.67 o 
   1  -8   2      426.50      401.62     19.16 o 
   2  -8   2       20.46       21.66      6.08 o 
   3  -8   2       16.40       20.14      3.28 o 
   4  -8   2       24.14       25.78      3.70 o 
  -9  -7   2       82.76       76.37     10.07 o 
  -8  -7   2      108.17      109.80     12.88 o 
  -7  -7   2       44.74       46.05      7.11 o 
  -6  -7   2      108.49      110.07     12.27 o 
  -5  -7   2      334.69      362.20     15.59 o 
  -4  -7   2       51.33       57.60      4.94 o 
  -3  -7   2       25.45       27.80      3.17 o 
  -2  -7   2       19.88       21.71      2.92 o 
  -1  -7   2      197.65      184.61      9.59 o 
   0  -7   2     1101.00     1055.52     33.55 o 
   1  -7   2      418.43      390.51     16.18 o 
   2  -7   2       18.17       18.13      2.54 o 
   3  -7   2        1.49        2.50      0.92 o 
   4  -7   2      273.24      238.09     16.15 o 
  -9  -6   2       52.09       44.92      6.53 o 
  -8  -6   2       74.93       71.75      9.52 o 
  -7  -6   2       68.29       57.06      8.16 o 
  -6  -6   2       25.70       28.74      5.22 o 
  -5  -6   2      180.70      195.09      9.79 o 
  -4  -6   2     1001.94      986.58     31.33 o 
  -3  -6   2      191.09      212.05     11.12 o 
  -1  -6   2      268.81      246.18     11.00 o 
   0  -6   2      601.31      565.90     19.98 o 
   1  -6   2      164.84      140.21      7.89 o 
   2  -6   2       13.92        9.85      2.15 o 
   3  -6   2        4.02        7.85      1.72 o 
   4  -6   2      163.48      170.60      9.41 o 
   5  -6   2      763.91      731.98     29.64 o 
   6  -6   2       60.30       70.44     10.65 o 
   7  -6   2        3.33        1.97      1.84 o 
   8  -6   2        0.80       -1.00      2.23 o 
 -10  -5   2        7.21       13.06      2.49 o 
  -9  -5   2      259.44      203.71     19.09 o 
  -8  -5   2       19.48       22.89      5.61 o 
  -7  -5   2      327.56      294.24     22.37 o 
  -6  -5   2      189.07      194.90     16.60 o 
  -5  -5   2      165.00      157.45     10.38 o 
  -4  -5   2     1403.28     1458.84     42.12 o 
  -3  -5   2      307.66      345.70     13.56 o 
  -2  -5   2       60.88       71.91      4.91 o 
  -1  -5   2     3919.94     3917.66    102.09 o 
   1  -5   2       62.00       41.43      5.04 o 
   2  -5   2       89.97       89.34      8.21 o 
   3  -5   2       35.49       34.03      2.77 o 
   4  -5   2      609.88      566.54     20.59 o 
   5  -5   2      416.25      414.65     14.72 o 
   6  -5   2      424.89      399.35     20.42 o 
   7  -5   2       18.66       23.38      3.08 o 
   8  -5   2       59.11       76.73     11.72 o 
 -10  -4   2      125.52      123.31     13.37 o 
  -9  -4   2       39.80       37.58      4.68 o 
  -8  -4   2        0.94       13.74      2.47 o 
  -7  -4   2        0.90        2.15      1.30 o 
  -6  -4   2      231.29      228.18     18.20 o 
  -4  -4   2      909.07      877.65     26.52 o 
  -3  -4   2       13.00       17.37      2.28 o 
  -2  -4   2      985.74     1059.17     30.73 o 
  -1  -4   2     1069.83     1079.00     31.05 o 
   0  -4   2     1413.03     1427.38     55.26 o 
   2  -4   2       11.62       14.44      1.99 o 
   3  -4   2      198.49      181.59      8.67 o 
   4  -4   2      548.99      372.57     25.49 o 
   5  -4   2     1017.43     1034.78     31.87 o 
   6  -4   2      175.95      169.08     11.60 o 
   7  -4   2       46.17       52.66      5.45 o 
   8  -4   2        1.06       -0.27      1.22 o 
   9  -4   2       17.83       13.87      3.44 o 
 -10  -3   2      398.37      359.91     28.17 o 
  -9  -3   2       81.25       57.18     10.96 o 
  -8  -3   2       10.90       13.47      3.06 o 
  -7  -3   2       24.52       21.93      4.60 o 
  -6  -3   2      240.59      242.84     18.86 o 
  -5  -3   2      356.10      256.45     18.33 o 
  -4  -3   2     1912.50     1886.66     71.85 o 
  -2  -3   2       57.89       57.27      3.53 o 
  -1  -3   2     1070.96     1073.24     29.95 o 
   0  -3   2      279.02      334.55     11.36 o 
   3  -3   2      635.48      596.31     16.82 o 
   4  -3   2      827.84      888.20     36.22 o 
   5  -3   2     1167.17     1219.71     31.96 o 
   6  -3   2       53.20       57.19      6.00 o 
   7  -3   2      123.13      117.49      9.56 o 
   8  -3   2       40.69       45.92      4.98 o 
   9  -3   2      175.22      175.73     13.29 o 
 -10  -2   2      165.48      170.10     17.53 o 
  -9  -2   2       65.67       62.77      6.31 o 
  -8  -2   2      157.69      152.99     15.07 o 
  -7  -2   2      114.52      113.52      8.95 o 
  -6  -2   2     1374.81     1266.34     43.80 o 
  -5  -2   2      312.52      307.85     25.49 o 
  -4  -2   2      364.55      300.31     22.71 o 
  -3  -2   2      218.39      222.72      6.89 o 
  -2  -2   2     1989.02     2087.76     54.38 o 
  -1  -2   2     1234.88     1334.75     30.30 o 
   0  -2   2     5424.68     5258.34    132.10 o 
   1  -2   2       35.42       40.59      2.66 o 
   2  -2   2       12.13       11.39      1.19 o 
   3  -2   2     3301.50     3447.66    101.43 o 
   4  -2   2     6572.95     7127.06    156.07 o 
   6  -2   2      230.85      240.29     14.16 o 
   7  -2   2       24.81       29.10      4.58 o 
   8  -2   2      296.61      288.68     17.69 o 
   9  -2   2      260.54      271.53     17.62 o 
  10  -2   2      224.13      226.58     21.66 o 
 -10  -1   2      110.66      102.75      9.17 o 
  -9  -1   2      106.04       98.17      8.79 o 
  -8  -1   2      218.00      212.28     16.36 o 
  -7  -1   2        1.93        2.57      1.05 o 
  -6  -1   2      834.67      739.68     73.94 o 
  -5  -1   2     2325.11     2398.30    110.42 o 
  -4  -1   2      222.21      229.07     11.19 o 
  -3  -1   2      168.96      228.95     10.14 o 
  -2  -1   2     1195.82     1190.52     35.95 o 
  -1  -1   2    20776.96    22019.29    791.02 o 
   0  -1   2       85.70       90.70      4.27 o 
   1  -1   2     4973.09     5640.11    141.59 o 
   2  -1   2    15885.94    16576.89    881.37 o 
   3  -1   2     3980.28     4277.29    122.27 o 
   4  -1   2     3716.86     4160.04    121.27 o 
   5  -1   2      746.78      752.19     28.88 o 
   6  -1   2     1215.67     1244.11     55.87 o 
   7  -1   2       39.36       37.35      4.83 o 
   8  -1   2       71.01       81.36     12.51 o 
   9  -1   2      250.31      263.19     17.48 o 
  10  -1   2      172.24      174.50     17.89 o 
 -10   0   2      190.18      175.34     17.15 o 
  -9   0   2       74.54       82.54      7.83 o 
  -8   0   2       61.24       60.89      6.37 o 
  -7   0   2      163.17      167.44     14.42 o 
  -6   0   2     1208.02     1176.36     43.82 o 
  -5   0   2     3459.37     3536.88    105.04 o 
  -4   0   2      787.02      781.56     27.70 o 
  -3   0   2      413.15      432.59     16.32 o 
  -2   0   2      666.21      703.80     17.08 o 
  -1   0   2        8.62       12.88      1.36 o 
   0   0   2      782.71      887.44     33.75 o 
   1   0   2     2616.30     3150.08    116.15 o 
   2   0   2     4813.44     5705.02    209.51 o 
   3   0   2      132.81      147.04     10.67 o 
   4   0   2     1510.18     1555.25     49.63 o 
   5   0   2      317.94      315.44     15.47 o 
   6   0   2      559.62      537.63     23.63 o 
   7   0   2       19.00       21.65      4.48 o 
   8   0   2       54.58       59.08      7.95 o 
   9   0   2      192.84      177.54     18.62 o 
  10   0   2      106.72      118.54     13.53 o 
  -9   1   2       47.24       43.51      4.75 o 
  -8   1   2        0.94        1.60      1.12 o 
  -7   1   2        8.44       10.00      2.48 o 
  -6   1   2      505.95      519.25     22.94 o 
  -5   1   2     3003.06     3224.87     97.39 o 
  -4   1   2      322.20      323.42      9.86 o 
  -3   1   2     1435.42     1602.50     54.53 o 
  -2   1   2       90.85       91.42      6.48 o 
  -1   1   2      291.64      274.41      8.49 o 
   0   1   2      402.32      405.18     20.01 o 
   1   1   2      177.52      186.53      6.36 o 
   2   1   2      702.47      737.97     21.13 o 
   3   1   2     1206.74     1307.59     41.11 o 
   4   1   2       28.14       16.26      2.29 o 
   5   1   2      456.74      511.48     29.57 o 
   6   1   2       17.64       21.37      5.80 o 
   7   1   2        2.95        5.72      2.73 o 
   8   1   2      286.73      264.00     23.13 o 
   9   1   2      503.07      459.98     33.78 o 
  10   1   2      179.20      161.18     17.28 o 
  -9   2   2        4.92        9.86      2.23 o 
  -8   2   2       14.31       16.15      3.17 o 
  -7   2   2      100.83      110.10      9.07 o 
  -6   2   2      346.48      341.32     17.52 o 
  -5   2   2      570.58      536.41     22.65 o 
  -4   2   2      240.38      262.23      8.92 o 
  -3   2   2      819.79      899.10     22.80 o 
  -2   2   2       89.11       66.26      3.17 o 
  -1   2   2     2352.01     2426.06     70.18 o 
   0   2   2     4188.93     4664.45    163.14 o 
   1   2   2      109.96      113.87      4.57 o 
   2   2   2      206.60      194.71     11.18 o 
   3   2   2      687.96      787.07     23.37 o 
   4   2   2     4456.48     4861.61    124.74 o 
   5   2   2      139.43      174.13     13.78 o 
   6   2   2       84.34       63.59      8.89 o 
   7   2   2        0.20        3.65      1.70 o 
   8   2   2      401.55      347.98     26.83 o 
   9   2   2      103.89       90.89     11.85 o 
  10   2   2       98.01       84.21     10.83 o 
  -8   3   2       13.25       17.96      3.72 o 
  -7   3   2      173.54      180.32     18.88 o 
  -6   3   2      566.74      568.64     25.14 o 
  -5   3   2       55.32       56.06      5.37 o 
  -4   3   2       34.23       44.79      4.18 o 
  -3   3   2      126.43      117.43      5.68 o 
  -2   3   2     2780.87     3041.44     84.68 o 
   0   3   2      974.86     1013.71     27.83 o 
   1   3   2     3358.61     3349.97     85.80 o 
   2   3   2     1452.88     1548.80     42.00 o 
   3   3   2     1017.99     1161.09     33.15 o 
   4   3   2       42.42       33.24      2.82 o 
   5   3   2      234.99      199.23     13.40 o 
   6   3   2      120.64      122.36     12.51 o 
   7   3   2        0.29        1.26      1.36 o 
   8   3   2      140.25      112.24     13.56 o 
   9   3   2      235.14      206.47     20.04 o 
  10   3   2       58.13       47.70      7.37 o 
  -8   4   2        7.00        2.67      1.65 o 
  -7   4   2      201.48      199.39     20.43 o 
  -6   4   2      191.21      191.34     19.17 o 
  -5   4   2      294.80      296.92     24.13 o 
  -4   4   2      387.16      379.39     12.64 o 
  -3   4   2      925.02      976.55     28.70 o 
  -2   4   2     2585.95     2903.31     64.75 o 
  -1   4   2     1740.12     1763.10     41.35 o 
   0   4   2     1486.16     1542.42     41.84 o 
   1   4   2      502.83      450.80     14.35 o 
   2   4   2     1327.01     1572.82     43.24 o 
   3   4   2     2541.59     2632.06     70.34 o 
   4   4   2     1426.14     1424.28     41.04 o 
   5   4   2      548.05      525.60     32.82 o 
   6   4   2       66.34       58.85      9.09 o 
   7   4   2       80.37       59.27      8.71 o 
   8   4   2      192.18      159.39     16.21 o 
   9   4   2      246.65      189.08     18.93 o 
  10   4   2       42.13       36.48      8.23 o 
  -7   5   2      185.18      185.02     19.88 o 
  -6   5   2      198.51      194.06     19.77 o 
  -5   5   2      635.80      604.09     40.23 o 
  -3   5   2       69.53       74.03      5.63 o 
  -2   5   2     1346.20     1352.69     33.87 o 
  -1   5   2     1516.69     1576.40     37.95 o 
   0   5   2     1459.73     1534.48     42.62 o 
   1   5   2      456.25      430.62     14.48 o 
   2   5   2      187.58      169.82      8.04 o 
   3   5   2     1392.89     1544.19     44.49 o 
   4   5   2      463.10      442.21     16.56 o 
   5   5   2     2528.56     2553.64     75.12 o 
   6   5   2        1.43        5.34      1.23 o 
   7   5   2       45.42       54.68      8.00 o 
   8   5   2      358.18      315.46     24.47 o 
   9   5   2      134.28      106.92     12.82 o 
  10   5   2       56.24       44.16      6.84 o 
  -7   6   2       28.75       39.94      6.84 o 
  -6   6   2      153.93      168.68     18.38 o 
  -5   6   2      175.51      195.19     19.67 o 
  -4   6   2      125.41      112.54      7.64 o 
  -3   6   2       54.15       52.21      4.68 o 
  -2   6   2      209.64      185.70     22.55 o 
  -1   6   2     2444.05     2454.08     72.95 o 
   0   6   2      578.47      556.16     16.90 o 
   2   6   2      155.12      175.35      8.30 o 
   3   6   2      867.51      805.03     36.09 o 
   4   6   2      376.64      392.52     15.69 o 
   5   6   2      348.36      323.16     28.41 o 
   6   6   2      434.33      448.87     18.04 o 
   7   6   2       42.47       49.88      7.29 o 
   8   6   2       70.01       72.83      9.70 o 
   9   6   2      155.84      127.06     13.98 o 
  10   6   2       76.99       64.25      8.58 o 
  -6   7   2       41.33       61.94      9.70 o 
  -5   7   2      100.66      106.05     13.58 o 
  -4   7   2        3.50        5.17      1.52 o 
  -3   7   2       73.71       77.36      6.29 o 
  -2   7   2      677.86      669.09     48.75 o 
  -1   7   2      111.46      114.57      8.09 o 
   0   7   2      347.64      354.96     29.49 o 
   1   7   2       61.67       61.13      7.89 o 
   2   7   2       75.04       78.46      5.22 o 
   3   7   2      940.64      963.98     30.79 o 
   4   7   2     1155.13     1183.57     37.18 o 
   5   7   2      384.22      408.64     30.91 o 
   6   7   2       33.87       33.25      5.68 o 
   7   7   2       19.46       24.47      4.43 o 
   8   7   2        4.10        6.11      2.62 o 
   9   7   2       52.09       58.74      7.89 o 
  10   7   2       14.90       11.25      2.33 o 
  -3   8   2       48.51       53.39      6.11 o 
  -2   8   2      133.72      153.07     13.32 o 
  -1   8   2       95.54      100.73     10.54 o 
   0   8   2      507.38      495.41     28.58 o 
   1   8   2       37.94       44.74      6.71 o 
   2   8   2       66.69       73.40      8.81 o 
   3   8   2      550.66      535.77     30.34 o 
   4   8   2      509.41      496.00     19.62 o 
   5   8   2       39.32       44.19      4.30 o 
   6   8   2        7.35        7.12      1.68 o 
   7   8   2        7.49       13.74      3.59 o 
   8   8   2      302.93      284.70     22.40 o 
   9   8   2       94.38       94.36     10.73 o 
  10   8   2        7.53        3.07      2.31 o 
  -3   9   2      332.75      365.89     23.84 o 
  -2   9   2       23.74       32.07      4.59 o 
  -1   9   2       14.19       22.50      4.93 o 
   0   9   2       58.29       58.98      7.89 o 
   1   9   2       47.08       43.93      6.50 o 
   2   9   2       64.49       68.53      8.44 o 
   3   9   2      279.81      278.69     20.25 o 
   4   9   2      714.78      691.28     36.98 o 
   5   9   2        1.20        4.06      1.49 o 
   6   9   2        0.01        0.96      1.08 o 
   7   9   2       77.62       86.33      9.68 o 
   8   9   2       85.47       88.27     10.10 o 
   9   9   2       81.02       76.00      8.42 o 
  -3  10   2       28.19       19.48      3.25 o 
  -2  10   2      165.25      187.27     15.89 o 
  -1  10   2      109.81      105.27     11.20 o 
   0  10   2       50.28       39.94      6.16 o 
   1  10   2        0.35        0.89      1.39 o 
   2  10   2      118.26      119.95     12.48 o 
   3  10   2      145.65      140.80     13.53 o 
   4  10   2       63.05       69.97      8.60 o 
   5  10   2      128.44      141.85     13.11 o 
   6  10   2        1.49        4.25      1.70 o 
   9  10   2       29.00       22.87      4.06 o 
   0  11   2       47.04       49.62      6.16 o 
   1  11   2        0.03       -0.24      1.70 o 
   2  11   2      119.84      174.79     16.05 o 
   3  11   2       40.50       38.37      5.80 o 
   4  11   2       30.76       41.54      4.93 o 
   5  11   2       11.16        5.38      1.97 o 
   6  11   2       18.05       15.50      2.86 o 
  -5 -11   3       20.77       23.60      3.38 o 
  -4 -11   3       35.85       43.78      3.84 o 
  -3 -11   3        5.71        5.82      1.52 o 
  -2 -11   3       72.95       77.83      8.79 o 
  -1 -11   3       23.90       21.74      3.02 o 
  -7 -10   3       66.89       66.11      8.13 o 
  -6 -10   3       47.35       62.18      7.66 o 
  -5 -10   3       22.54       23.56      2.41 o 
  -4 -10   3       59.35       63.79      5.41 o 
  -3 -10   3      216.67      210.11     11.93 o 
  -2 -10   3      142.41      147.34      9.71 o 
  -1 -10   3       13.16       15.81      2.46 o 
   0 -10   3        9.75       11.62      2.96 o 
   1 -10   3       54.22       56.38      7.13 o 
   2 -10   3      152.71      130.65     12.54 o 
  -7  -9   3      141.93      138.89     14.74 o 
  -6  -9   3       33.77       32.73      5.24 o 
  -5  -9   3        0.60        2.42      2.37 o 
  -4  -9   3       65.94       76.33      6.21 o 
  -3  -9   3      242.84      236.80     12.71 o 
  -2  -9   3      257.86      254.43     13.77 o 
  -1  -9   3      492.39      497.13     20.81 o 
   0  -9   3       32.77       43.48      8.18 o 
   1  -9   3      151.03      140.55      9.04 o 
   2  -9   3      337.40      327.31     22.03 o 
   3  -9   3      289.19      287.40     19.83 o 
   4  -9   3       95.09       88.14      8.84 o 
  -8  -8   3        1.90        2.52      1.81 o 
  -7  -8   3      235.26      261.36     22.16 o 
  -6  -8   3      141.13      134.51     14.11 o 
  -5  -8   3       15.32       21.44      2.60 o 
  -4  -8   3      107.42      111.85      7.70 o 
  -3  -8   3       80.80       82.00      6.28 o 
  -2  -8   3      252.19      234.08     11.95 o 
  -1  -8   3        3.31        4.50      1.51 o 
   0  -8   3       73.33       74.54      8.96 o 
   1  -8   3      151.63      139.76      8.78 o 
   2  -8   3      425.86      391.61     20.35 o 
   3  -8   3      370.34      327.87     15.12 o 
   4  -8   3      112.46      118.98     10.73 o 
  -9  -7   3       20.73       23.44      3.38 o 
  -8  -7   3      181.19      197.39     18.54 o 
  -7  -7   3       69.35       73.35      9.57 o 
  -6  -7   3      255.82      235.73     19.75 o 
  -5  -7   3       25.77       26.51      4.77 o 
  -4  -7   3        2.13        2.75      0.99 o 
  -3  -7   3       24.15       36.38      3.77 o 
  -2  -7   3      460.67      432.20     17.31 o 
  -1  -7   3      611.98      602.52     21.74 o 
   0  -7   3      189.04      187.25     10.07 o 
   1  -7   3      179.34      166.66      9.43 o 
   2  -7   3      396.87      348.52     15.22 o 
   3  -7   3        7.05       13.51      1.89 o 
   4  -7   3        9.16       19.56      4.20 o 
   5  -7   3       26.30       23.50      4.79 o 
  -9  -6   3       28.02       25.81      4.09 o 
  -8  -6   3       76.21       69.42      9.36 o 
  -7  -6   3      289.72      253.09     21.43 o 
  -6  -6   3      216.13      207.25     18.10 o 
  -5  -6   3       29.00       30.68      6.58 o 
  -4  -6   3        2.24        6.60      2.49 o 
  -2  -6   3      553.20      543.29     19.53 o 
   0  -6   3        8.15        4.80      2.60 o 
   1  -6   3      528.92      514.19     19.02 o 
   2  -6   3      352.81      300.85     13.21 o 
   3  -6   3       40.86       40.69      3.92 o 
   4  -6   3       64.04       63.11      5.11 o 
   5  -6   3       97.48       92.79      6.50 o 
   6  -6   3      130.88      129.76     12.82 o 
  -9  -5   3       33.99       32.70      5.27 o 
  -8  -5   3      242.34      237.39     20.48 o 
  -7  -5   3       29.19       35.88      5.98 o 
  -6  -5   3       37.07       28.69      6.63 o 
  -5  -5   3        6.09        4.64      2.23 o 
  -4  -5   3        8.99       11.81      2.03 o 
  -2  -5   3     1144.54     1175.07     34.87 o 
  -1  -5   3      179.86      163.39      8.17 o 
   0  -5   3      677.62      680.17     22.32 o 
   1  -5   3      524.98      472.45     17.14 o 
   2  -5   3      734.64      675.65     22.69 o 
   3  -5   3      570.26      517.78     18.91 o 
   4  -5   3       10.92       10.55      1.76 o 
   5  -5   3        9.28       11.10      1.75 o 
   6  -5   3      257.14      258.88     15.52 o 
   7  -5   3      404.33      441.31     58.78 o 
   8  -5   3        7.42       16.08      3.38 o 
 -10  -4   3       14.26       11.07      2.49 o 
  -9  -4   3       48.47       39.57      5.72 o 
  -8  -4   3      722.73      667.60     39.94 o 
  -7  -4   3      320.61      298.23     22.37 o 
  -6  -4   3      289.40      279.35     20.53 o 
  -5  -4   3        7.07        8.92      3.09 o 
  -3  -4   3     1287.73     1264.52     36.28 o 
  -2  -4   3      327.71      333.61     12.39 o 
  -1  -4   3      215.59      231.70      9.53 o 
   0  -4   3       25.72       28.03      3.70 o 
   1  -4   3     5109.07     5005.06    130.22 o 
   2  -4   3      482.22      425.56     19.71 o 
   3  -4   3      373.72      324.22     19.83 o 
   4  -4   3       40.19       38.94     10.87 o 
   5  -4   3      241.97      228.13      9.68 o 
   6  -4   3      476.60      484.10     34.72 o 
   7  -4   3      653.83      595.99     27.99 o 
   8  -4   3      176.08      213.37     19.66 o 
   9  -4   3        4.25        5.72      2.81 o 
 -10  -3   3       58.91       58.01      5.45 o 
  -9  -3   3      138.28      128.69     10.31 o 
  -8  -3   3      727.24      745.93     43.39 o 
  -7  -3   3      313.73      301.51     16.19 o 
  -6  -3   3      356.12      334.26     16.40 o 
  -5  -3   3       38.87       28.84      7.46 o 
  -3  -3   3     3218.48     3504.89     90.94 o 
  -2  -3   3     3036.46     2963.09     77.07 o 
  -1  -3   3      114.81      116.87      4.48 o 
   0  -3   3        0.71        1.68      0.65 o 
   1  -3   3       16.66        9.68      2.33 o 
   2  -3   3     1910.22     2003.40     54.38 o 
   4  -3   3      213.75      209.46      8.46 o 
   5  -3   3      530.35      532.51     24.97 o 
   6  -3   3     2579.24     2720.88     87.14 o 
   7  -3   3      445.73      463.66     23.41 o 
   8  -3   3       37.27       49.41      6.71 o 
   9  -3   3       22.35       26.54      4.51 o 
 -10  -2   3        5.72        5.41      1.59 o 
  -9  -2   3      146.27      142.51     13.19 o 
  -8  -2   3      314.08      281.28     16.44 o 
  -7  -2   3      392.74      390.15     34.26 o 
  -6  -2   3        1.16        2.99      1.04 o 
  -5  -2   3      107.36       79.55     15.00 o 
  -4  -2   3      300.59      254.65     12.00 o 
  -3  -2   3     3150.64     3294.85    156.84 o 
  -2  -2   3     6684.92     6733.48    187.90 o 
  -1  -2   3     1884.40     1932.26     50.65 o 
   1  -2   3     2486.25     2504.94     65.45 o 
   2  -2   3      510.57      498.92     16.10 o 
   3  -2   3     1429.52     1565.22     65.04 o 
   4  -2   3     4503.31     4881.01    337.37 o 
   5  -2   3      174.33      160.48     21.36 o 
   6  -2   3       42.44       55.61      6.62 o 
   7  -2   3      572.05      585.81     27.25 o 
   8  -2   3      104.84      100.49     12.06 o 
   9  -2   3       22.74       16.99      3.91 o 
  10  -2   3       54.56       46.21      5.64 o 
 -10  -1   3        0.20       -0.52      1.49 o 
  -9  -1   3       10.34       16.56      2.44 o 
  -8  -1   3        2.53        5.96      1.86 o 
  -7  -1   3      517.21      505.22     37.34 o 
  -6  -1   3       12.76       15.08      3.26 o 
  -5  -1   3       56.48       58.49      5.36 o 
  -4  -1   3     1889.03     1954.77     66.87 o 
  -3  -1   3     2736.43     2968.57     86.23 o 
  -2  -1   3     1201.94     1170.96     35.65 o 
  -1  -1   3     3583.44     4048.93    148.88 o 
   0  -1   3      995.57     1133.19     44.16 o 
   1  -1   3        5.87        8.23      1.47 o 
   2  -1   3     1090.04     1066.22     44.32 o 
   3  -1   3     2305.32     2582.21    101.23 o 
   4  -1   3     1545.66     1712.34     72.54 o 
   5  -1   3       49.72       48.13      5.65 o 
   6  -1   3      880.81      864.86     33.99 o 
   7  -1   3       80.47       76.92     10.31 o 
   8  -1   3       81.24       81.48     10.78 o 
   9  -1   3        0.04        3.86      1.91 o 
  10  -1   3       73.68       79.04     10.10 o 
  -9   0   3       93.53       95.16     12.88 o 
  -8   0   3      402.06      400.38     20.86 o 
  -7   0   3       16.41       14.50      4.47 o 
  -6   0   3       23.28       22.59      4.34 o 
  -5   0   3        2.00       11.21      2.46 o 
  -4   0   3      576.84      585.46     22.01 o 
  -3   0   3     3163.53     3286.05     95.08 o 
  -2   0   3      164.65      158.04      5.29 o 
  -1   0   3     1116.23     1122.63     43.38 o 
   0   0   3    10255.88    11363.89    409.81 o 
   1   0   3     1419.13     1639.46     62.47 o 
   2   0   3      574.86      543.45     24.73 o 
   3   0   3      193.94      156.72     11.36 o 
   4   0   3        0.04        2.23      1.42 o 
   5   0   3     1127.58     1161.94     54.39 o 
   6   0   3      417.77      376.38     25.78 o 
   7   0   3      981.10      947.71     51.01 o 
   8   0   3      186.10      171.69     17.65 o 
   9   0   3       11.85       15.47      4.48 o 
  10   0   3       62.56       66.30      9.49 o 
  -9   1   3       91.74       91.76     12.38 o 
  -8   1   3       91.12       89.78      8.01 o 
  -7   1   3      116.04      117.61      9.12 o 
  -6   1   3       25.30       34.39      4.21 o 
  -5   1   3      291.46      278.77     14.08 o 
  -4   1   3     2571.61     2674.61     80.03 o 
  -2   1   3      246.47      237.26      7.31 o 
  -1   1   3      833.92      819.84     27.85 o 
   0   1   3     1275.74     1294.23     34.17 o 
   1   1   3     1685.66     1806.95     47.32 o 
   2   1   3     8588.43     9172.06    229.26 o 
   3   1   3      486.70      513.01     25.39 o 
   4   1   3       11.73       16.40      1.88 o 
   5   1   3      202.50      234.77     12.39 o 
   6   1   3     1008.31      956.73     48.75 o 
   7   1   3      163.61      173.16     17.07 o 
   8   1   3      240.79      227.87     21.22 o 
   9   1   3       66.86       61.02      9.23 o 
  10   1   3      105.58       94.67     12.40 o 
  -9   2   3       90.54       93.18     12.64 o 
  -8   2   3       92.03      104.40     13.79 o 
  -7   2   3       41.09       44.03      7.79 o 
  -6   2   3        4.84        9.11      1.78 o 
  -5   2   3      324.71      339.55     16.23 o 
  -4   2   3     1145.06     1146.49     58.78 o 
  -3   2   3      942.99      885.40     23.83 o 
  -2   2   3      149.84      162.48      8.82 o 
   0   2   3     2619.03     2696.97     97.03 o 
   1   2   3     1857.12     2010.36     52.59 o 
   2   2   3     2547.18     2534.74     66.21 o 
   3   2   3     3565.98     3659.21     94.83 o 
   4   2   3       29.53       36.02      2.96 o 
   5   2   3       60.72       45.44      3.51 o 
   6   2   3      315.94      292.03     20.23 o 
   7   2   3       51.42       46.58      7.81 o 
   8   2   3        2.33        3.72      2.31 o 
   9   2   3       23.97       15.05      4.35 o 
  10   2   3       12.96        8.60      2.41 o 
  -8   3   3      235.73      230.65     23.08 o 
  -7   3   3      125.49      127.87     15.37 o 
  -6   3   3       35.13       33.75      6.71 o 
  -5   3   3       42.54       59.87      9.02 o 
  -4   3   3      243.82      239.91     10.09 o 
  -3   3   3      636.98      644.81     17.89 o 
  -2   3   3       85.15       87.19      4.06 o 
  -1   3   3      554.31      618.70     21.45 o 
   0   3   3     4115.30     4667.94    165.40 o 
   1   3   3     8333.35     8864.41    222.28 o 
   2   3   3     1178.69     1262.97     46.84 o 
   3   3   3      513.06      520.72     17.33 o 
   4   3   3       39.59       44.29      3.57 o 
   5   3   3      870.52      964.52     42.65 o 
   6   3   3      774.14      770.91     58.76 o 
   7   3   3      246.46      240.72     20.30 o 
   8   3   3      294.90      256.87     22.03 o 
   9   3   3       48.24       39.28      7.13 o 
  10   3   3       63.04       51.79      8.18 o 
  -8   4   3      133.67      146.67     17.26 o 
  -7   4   3       71.56       73.11     11.07 o 
  -6   4   3       52.13       45.53      7.92 o 
  -5   4   3      320.47      316.79     25.31 o 
  -4   4   3      140.76      120.97     13.09 o 
  -3   4   3     1088.26     1056.72     34.30 o 
  -2   4   3      583.93      621.77     17.13 o 
  -1   4   3      203.43      216.22     11.97 o 
   0   4   3      346.86      422.66     13.38 o 
   1   4   3     1212.54     1108.20     30.99 o 
   2   4   3     1564.56     1676.78     45.83 o 
   3   4   3      890.57      898.96     27.34 o 
   4   4   3     1237.20     1306.47     38.32 o 
   5   4   3      909.39      937.55     48.73 o 
   6   4   3      676.60      697.20     55.32 o 
   7   4   3      874.80      762.67     42.43 o 
   8   4   3       53.25       57.64      8.65 o 
   9   4   3        1.01        4.30      2.54 o 
  10   4   3       30.33       30.66      4.90 o 
  -7   5   3       49.64       46.02      7.53 o 
  -6   5   3       53.21       51.56      8.71 o 
  -5   5   3       55.77       58.38      9.26 o 
  -4   5   3       91.64       96.09     11.77 o 
  -3   5   3      703.96      711.32     25.87 o 
  -2   5   3      877.47      871.28     30.10 o 
  -1   5   3       37.75       38.22      3.75 o 
   0   5   3      350.93      355.66     12.55 o 
   1   5   3      963.60      947.33     27.62 o 
   2   5   3      328.60      330.41     12.29 o 
   3   5   3       43.22       81.97      7.85 o 
   4   5   3      309.24      303.42     12.90 o 
   5   5   3      557.14      555.18     35.55 o 
   6   5   3      455.82      470.13     45.64 o 
   7   5   3      807.81      669.80     38.50 o 
   8   5   3       15.83       18.07      5.01 o 
   9   5   3       24.75       24.07      5.74 o 
  10   5   3       82.62       68.79      9.18 o 
  -7   6   3       69.69       78.23     11.57 o 
  -6   6   3        9.77       15.42      3.28 o 
  -5   6   3      172.59      181.37     18.80 o 
  -4   6   3      344.20      333.47     26.46 o 
  -3   6   3      192.21      204.96     11.21 o 
  -2   6   3      157.33      153.24      9.33 o 
  -1   6   3      683.62      702.74     25.98 o 
   0   6   3      432.58      421.32     17.78 o 
   1   6   3     1687.11     1629.02     67.11 o 
   2   6   3     1053.14      960.75     87.58 o 
   5   6   3      348.50      343.36     21.71 o 
   6   6   3     1332.58     1284.64     40.31 o 
   7   6   3      161.68      146.91     14.34 o 
   8   6   3        8.05       11.54      2.91 o 
   9   6   3        0.65        1.91      1.57 o 
  10   6   3       23.77       22.61      3.80 o 
  -6   7   3        2.87        2.99      1.84 o 
  -5   7   3      176.22      205.34     20.98 o 
  -4   7   3      462.76      503.51     35.85 o 
  -3   7   3      224.03      222.75     12.44 o 
  -2   7   3      235.77      234.31     12.64 o 
  -1   7   3       52.02       56.45      5.16 o 
   0   7   3     1172.82     1205.35     69.61 o 
   1   7   3      125.60      123.26     11.83 o 
   2   7   3     1353.74     1324.58     58.22 o 
   3   7   3      561.15      570.91     30.79 o 
   4   7   3        0.85        3.39      1.60 o 
   5   7   3      612.96      567.35     21.57 o 
   6   7   3      119.78      106.84      8.86 o 
   7   7   3      250.25      223.62     18.46 o 
   8   7   3        0.37        7.19      2.10 o 
   9   7   3        0.38        0.26      1.68 o 
  10   7   3       33.63       32.73      4.93 o 
  -3   8   3      440.68      421.27     25.62 o 
  -2   8   3      144.35      129.00     12.06 o 
  -1   8   3       79.01       76.97      8.89 o 
   0   8   3       22.38       25.62      6.06 o 
   1   8   3       51.03       50.48      7.24 o 
   2   8   3       66.06       60.68      7.97 o 
   3   8   3       61.92       64.43      8.18 o 
   4   8   3        5.12       10.41      3.65 o 
   5   8   3      257.81      283.14     13.79 o 
   6   8   3      253.67      250.27     12.98 o 
   7   8   3       19.43       23.68      5.24 o 
   8   8   3       10.26       12.90      3.12 o 
   9   8   3       24.32       27.59      3.86 o 
  10   8   3       59.11       54.34      7.19 o 
  -3   9   3      120.27       94.25      9.73 o 
  -2   9   3       23.48       21.95      3.02 o 
  -1   9   3       74.52       70.10      8.55 o 
   0   9   3       87.27       93.99     10.10 o 
   1   9   3      122.60      132.70     13.11 o 
   2   9   3        6.38        9.65      2.96 o 
   3   9   3        1.60        4.51      1.78 o 
   4   9   3      186.45      199.26     16.76 o 
   5   9   3      170.83      178.35     15.50 o 
   6   9   3       63.54       77.99      8.92 o 
   8   9   3        7.47        8.97      2.81 o 
   9   9   3       39.74       38.42      5.17 o 
  -3  10   3      189.67      217.06     16.99 o 
  -2  10   3      193.90      212.13     17.28 o 
  -1  10   3       57.65       57.17      7.13 o 
   0  10   3      217.90      217.74     18.67 o 
   1  10   3      624.37      646.99     37.40 o 
   2  10   3       49.71       48.73      6.50 o 
   3  10   3        8.94       14.82      3.67 o 
   4  10   3        2.96        8.18      1.89 o 
   5  10   3      262.07      254.22     19.54 o 
   6  10   3       52.37       58.90      7.32 o 
   0  11   3      168.12      182.21     16.31 o 
   1  11   3      130.83      138.07     13.64 o 
   2  11   3      158.69      133.04     13.58 o 
   3  11   3        1.09        4.04      2.02 o 
   4  11   3       57.80       49.67      6.27 o 
   5  11   3       20.26       25.78      4.09 o 
   6  11   3       70.47       76.37      9.02 o 
  -4 -11   4      116.39      130.80      8.85 o 
  -3 -11   4        4.70        6.34      1.19 o 
  -2 -11   4       60.94       69.67      5.58 o 
  -6 -10   4       26.22       21.08      4.04 o 
  -5 -10   4      137.20      159.11     15.39 o 
  -4 -10   4      106.73      103.99      7.58 o 
  -3 -10   4       13.47       17.96      2.07 o 
  -2 -10   4       51.48       47.71      4.30 o 
  -1 -10   4      254.20      247.62     20.14 o 
   0 -10   4      145.87      152.15     16.90 o 
   1 -10   4       86.12       80.93      8.94 o 
   2 -10   4       20.25       17.75      3.02 o 
  -7  -9   4        2.11       -1.68      1.68 o 
  -6  -9   4       24.66       22.45      3.67 o 
  -5  -9   4      142.72      173.63     16.29 o 
  -4  -9   4      100.53      112.01      7.88 o 
  -3  -9   4       25.05       31.65      4.41 o 
  -2  -9   4       95.02       86.73      9.36 o 
  -1  -9   4       19.37       22.99      2.98 o 
   0  -9   4      167.37      164.89     10.15 o 
   1  -9   4       84.44       77.57      6.14 o 
   2  -9   4       21.03       24.37      2.67 o 
   3  -9   4        3.76        3.91      1.49 o 
   4  -9   4      206.92      214.18     16.50 o 
  -8  -8   4        1.14        2.36      1.86 o 
  -7  -8   4       19.00       22.55      3.78 o 
  -6  -8   4       93.49       92.31     11.09 o 
  -5  -8   4      213.30      240.51     19.96 o 
  -4  -8   4      162.61      161.99      9.90 o 
  -3  -8   4       12.32       13.37      4.46 o 
  -2  -8   4       64.02       64.83      6.41 o 
  -1  -8   4        2.78        4.00      1.30 o 
   0  -8   4      466.37      423.63     23.77 o 
   1  -8   4      146.40      131.91      8.62 o 
   2  -8   4       21.58       20.65      2.94 o 
   3  -8   4       99.78       90.29      6.66 o 
   4  -8   4      115.00      113.80      7.71 o 
   5  -8   4      125.17      126.53     11.22 o 
  -8  -7   4        0.27        3.62      1.60 o 
  -7  -7   4       38.44       37.06      5.90 o 
  -6  -7   4       81.19       98.95     11.57 o 
  -5  -7   4      517.17      534.09     32.75 o 
  -4  -7   4      351.82      367.33     15.79 o 
  -3  -7   4       32.08       30.41      3.30 o 
  -2  -7   4       84.15       82.51      6.14 o 
  -1  -7   4      225.11      214.31     10.90 o 
   0  -7   4      605.48      578.78     21.63 o 
   1  -7   4       81.87       74.83      5.91 o 
   2  -7   4       85.17       74.66      5.88 o 
   3  -7   4       58.88       58.91      4.99 o 
   4  -7   4      241.55      201.34     11.07 o 
   5  -7   4       41.86       42.72      3.88 o 
  -9  -6   4       15.67       23.39      4.96 o 
  -8  -6   4        4.89        6.29      2.05 o 
  -7  -6   4       10.01       13.58      2.28 o 
  -6  -6   4      335.16      336.15     24.62 o 
  -5  -6   4      407.28      396.54     26.33 o 
  -4  -6   4      201.42      216.59     17.15 o 
  -3  -6   4        2.18        3.24      1.70 o 
  -2  -6   4       27.18       26.99      3.04 o 
  -1  -6   4     1142.07     1095.82     33.75 o 
   0  -6   4      847.84      778.34     26.02 o 
   1  -6   4     1395.93     1311.26     39.80 o 
   2  -6   4       23.69       23.35      3.17 o 
   3  -6   4      627.27      560.48     21.14 o 
   4  -6   4      137.09      134.85      8.29 o 
   5  -6   4      260.26      255.34     12.88 o 
   6  -6   4       49.09       60.11      7.50 o 
   7  -6   4       33.57       46.21      5.98 o 
  -9  -5   4       33.12       32.83      4.96 o 
  -8  -5   4        5.66       11.20      2.91 o 
  -7  -5   4      274.84      268.67     21.77 o 
  -6  -5   4      699.37      712.71     40.05 o 
  -5  -5   4      242.69      215.15     17.49 o 
  -4  -5   4        8.33       10.36      1.53 o 
  -3  -5   4       54.90       57.22      4.41 o 
  -2  -5   4      507.78      485.24     23.31 o 
  -1  -5   4     2493.50     2367.33     64.59 o 
   2  -5   4       47.52       42.06      6.43 o 
   3  -5   4      408.14      373.06     15.36 o 
   4  -5   4      262.84      253.40     12.11 o 
   5  -5   4      481.37      464.62     18.86 o 
   6  -5   4      226.71      231.30     19.67 o 
   7  -5   4        9.10       12.38      3.07 o 
   8  -5   4       20.93       26.72      4.51 o 
  -9  -4   4       87.53       76.68      9.41 o 
  -8  -4   4       27.93       26.85      4.48 o 
  -7  -4   4      245.25      251.89     20.40 o 
  -6  -4   4      982.80      989.35     50.01 o 
  -5  -4   4      551.03      585.96     32.94 o 
  -3  -4   4       52.46       50.12      6.58 o 
  -2  -4   4      350.71      365.87     13.58 o 
  -1  -4   4      551.02      542.19     18.14 o 
   0  -4   4     1372.48     1349.50     53.03 o 
   1  -4   4       95.90       92.55      7.95 o 
   2  -4   4        3.99        6.99      1.67 o 
   3  -4   4      431.96      341.55     37.89 o 
   4  -4   4      369.31      353.36     14.72 o 
   5  -4   4      288.57      304.23     22.08 o 
   6  -4   4      131.47      138.07     14.00 o 
   7  -4   4        3.16        6.32      1.89 o 
   8  -4   4      714.62      663.09     42.20 o 
   9  -4   4       31.43       25.46      3.44 o 
  -9  -3   4       99.18       81.97      7.52 o 
  -8  -3   4        3.03        3.90      1.49 o 
  -7  -3   4       15.78       24.86      6.25 o 
  -6  -3   4      438.86      375.80     45.19 o 
  -5  -3   4      170.37      146.74     24.34 o 
  -4  -3   4      226.80      131.10      7.97 o 
  -3  -3   4      431.91      483.16     25.49 o 
  -2  -3   4        7.43        6.34      1.36 o 
  -1  -3   4     3197.69     3294.58     85.62 o 
   0  -3   4      659.91      592.18     20.74 o 
   1  -3   4        1.37        3.02      0.99 o 
   2  -3   4       66.68       66.02      4.55 o 
   3  -3   4     2131.28     2081.59     57.52 o 
   4  -3   4     1203.08     1204.87     55.49 o 
   5  -3   4       53.48       55.54      7.76 o 
   6  -3   4      924.14      938.92     49.83 o 
   7  -3   4      122.86      108.05     12.51 o 
   8  -3   4      526.99      513.45     35.17 o 
   9  -3   4      127.98      126.69     13.79 o 
 -10  -2   4       89.79       96.26      8.04 o 
  -9  -2   4       23.79       21.95      3.33 o 
  -8  -2   4       15.85       17.69      4.05 o 
  -7  -2   4       80.83       90.35      7.61 o 
  -6  -2   4      270.00      276.42     19.41 o 
  -5  -2   4       77.40       75.40      6.16 o 
  -4  -2   4       31.50       31.54      7.97 o 
  -3  -2   4        9.19        8.14      1.40 o 
  -2  -2   4     9290.99     9700.14    269.48 o 
  -1  -2   4     7365.86     7778.97    283.80 o 
   0  -2   4     3280.30     2839.37    106.94 o 
   1  -2   4      160.80      193.01     11.96 o 
   2  -2   4       10.88        6.19      1.94 o 
   3  -2   4      137.83      120.79     10.18 o 
   4  -2   4      715.66      693.96     35.93 o 
   5  -2   4     2505.12     2673.03    110.88 o 
   6  -2   4     1006.79     1036.11     53.31 o 
   7  -2   4       23.87       22.87      6.32 o 
   8  -2   4      294.61      298.12     24.89 o 
   9  -2   4       70.48       67.95      8.79 o 
  10  -2   4        1.55       -0.94      2.47 o 
 -10  -1   4       57.62       56.46      7.40 o 
  -9  -1   4       91.17       97.07     11.33 o 
  -8  -1   4        9.78       11.82      2.45 o 
  -7  -1   4      163.13      170.73     11.46 o 
  -6  -1   4      800.91      806.45     31.28 o 
  -4  -1   4        3.45        8.09      2.05 o 
  -3  -1   4      135.90      180.26     12.90 o 
  -2  -1   4     1056.41     1071.15     33.40 o 
  -1  -1   4     3369.54     3541.07    131.41 o 
   0  -1   4     6630.38     6970.68    253.49 o 
   1  -1   4       53.52       38.94      4.09 o 
   2  -1   4      319.65      342.65     18.15 o 
   3  -1   4     2194.02     2340.26     92.84 o 
   4  -1   4     1125.26     1068.03     49.28 o 
   5  -1   4     1011.37      944.82     46.99 o 
   6  -1   4        0.64        2.31      1.47 o 
   7  -1   4      210.24      222.36     19.85 o 
   8  -1   4       43.74       39.02      6.43 o 
   9  -1   4      306.76      291.83     25.54 o 
  10  -1   4       71.36       61.44      9.57 o 
  -9   0   4       28.28       27.93      4.72 o 
  -8   0   4       20.26       19.52      2.49 o 
  -7   0   4        1.77        3.50      1.21 o 
  -6   0   4      248.39      257.50     21.66 o 
  -5   0   4      659.22      599.11     28.58 o 
  -4   0   4     1110.06     1188.14     39.24 o 
  -3   0   4      201.31      222.56      7.37 o 
  -2   0   4      616.38      575.04     15.06 o 
  -1   0   4      535.49      474.51     20.53 o 
   0   0   4      178.64      210.01     10.41 o 
   1   0   4       45.13       57.85      4.77 o 
   2   0   4      836.64      937.32     39.42 o 
   3   0   4       41.05       65.04      6.77 o 
   4   0   4     5695.74     6539.26    245.28 o 
   5   0   4      487.63      495.49     29.35 o 
   6   0   4        0.82        8.13      3.33 o 
   7   0   4      198.52      197.73     18.54 o 
   8   0   4      220.28      221.18     20.80 o 
   9   0   4      204.91      192.52     20.01 o 
  10   0   4       20.17       16.05      3.88 o 
  -9   1   4       20.04       21.58      4.09 o 
  -8   1   4       24.49       30.58      6.01 o 
  -7   1   4      251.28      250.48     14.76 o 
  -6   1   4      169.14      163.88     16.63 o 
  -5   1   4      394.60      386.77     17.53 o 
  -4   1   4      109.65      125.33     20.57 o 
  -3   1   4       62.56       56.64      3.79 o 
  -2   1   4      179.39      154.26      5.52 o 
  -1   1   4      542.00      475.15     14.32 o 
   0   1   4      258.81      296.78      9.69 o 
   1   1   4      115.12      130.44      5.60 o 
   2   1   4     2067.40     2212.79     84.92 o 
   3   1   4     1608.31     1755.74     70.99 o 
   4   1   4      139.58      110.62     10.20 o 
   5   1   4      329.23      329.34     13.44 o 
   6   1   4        0.56        1.49      0.58 o 
   7   1   4      341.11      317.87     24.60 o 
   8   1   4       70.67       76.71     11.07 o 
   9   1   4      199.40      202.11     20.48 o 
  10   1   4      109.44      122.02     14.95 o 
  -8   2   4       16.28       22.58      6.37 o 
  -7   2   4      218.34      225.01     22.00 o 
  -6   2   4      196.76      204.63     19.46 o 
  -5   2   4      415.30      399.93     18.02 o 
  -4   2   4      122.06      134.28      8.08 o 
  -2   2   4     1509.38     1478.25     34.80 o 
  -1   2   4      163.12      114.24      5.28 o 
   0   2   4     1129.63     1209.59     47.13 o 
   1   2   4       15.30       19.06      1.54 o 
   2   2   4     6098.84     6521.63    180.23 o 
   3   2   4      831.15      795.28     24.36 o 
   4   2   4     2448.31     2423.00     65.75 o 
   5   2   4      739.58      802.54     25.93 o 
   6   2   4      264.91      263.68     13.48 o 
   7   2   4      530.54      538.81     34.43 o 
   8   2   4       50.58       51.72      8.58 o 
   9   2   4      126.86      101.17     13.53 o 
  10   2   4      135.95      148.88     16.71 o 
  -8   3   4       48.77       54.65      8.79 o 
  -7   3   4      537.61      546.60     39.94 o 
  -6   3   4      156.29      151.55     16.73 o 
  -5   3   4      292.93      291.04     23.65 o 
  -4   3   4      163.19      143.74     14.27 o 
  -3   3   4      562.69      542.89     27.68 o 
  -2   3   4      205.70      205.79     12.70 o 
  -1   3   4     2592.74     2749.08    100.99 o 
   0   3   4     1469.75     1662.75     64.07 o 
   1   3   4      609.97      749.74     30.41 o 
   2   3   4     1987.77     2211.52    138.18 o 
   3   3   4     1678.43     1827.40     50.48 o 
   4   3   4     1231.56     1264.79     37.30 o 
   5   3   4     1430.88     1393.43     41.22 o 
   6   3   4      100.18      107.31      8.16 o 
   7   3   4      583.69      505.48     32.86 o 
   8   3   4      592.87      509.18     34.64 o 
   9   3   4      164.27      153.26     16.91 o 
  10   3   4       79.30       63.25      9.68 o 
  -7   4   4      714.09      779.29     51.95 o 
  -6   4   4      966.49      905.25     55.94 o 
  -5   4   4       54.61       54.42      8.92 o 
  -4   4   4       55.63       55.07      8.44 o 
  -3   4   4      134.81      125.67     16.50 o 
  -2   4   4      259.59      214.82     10.70 o 
  -1   4   4     1371.71     1477.71     59.43 o 
   0   4   4     1625.99     1746.64     68.45 o 
   1   4   4     1261.25     1500.50     59.84 o 
   2   4   4     1270.87     1489.94     41.44 o 
   3   4   4     1541.62     1573.35     44.49 o 
   4   4   4      490.17      516.88     18.51 o 
   5   4   4        8.65       10.03      1.95 o 
   6   4   4       24.26       27.42      2.88 o 
   7   4   4      186.28      139.49     14.32 o 
   8   4   4      396.39      351.36     26.72 o 
   9   4   4      433.75      391.22     29.92 o 
  10   4   4      170.00      143.27     16.02 o 
  -7   5   4      420.60      423.87     34.75 o 
  -6   5   4      372.00      391.48     31.94 o 
  -5   5   4      199.54      199.23     19.64 o 
  -4   5   4       34.70       35.56      6.48 o 
  -3   5   4       14.58       18.13      2.52 o 
  -2   5   4     2219.89     2075.82     63.10 o 
  -1   5   4      832.97      838.70     29.51 o 
   0   5   4      390.86      362.98     21.06 o 
   1   5   4      229.60      208.22     14.71 o 
   2   5   4       11.63       12.13      3.80 o 
   3   5   4      956.79     1007.86     30.69 o 
   4   5   4      243.00      229.97     10.71 o 
   5   5   4      813.46      804.18     27.04 o 
   6   5   4       34.42       29.37      3.14 o 
   7   5   4      287.44      245.02     19.77 o 
   8   5   4      292.07      236.47     20.35 o 
   9   5   4       68.91       60.84      9.13 o 
  10   5   4        1.59        4.48      2.62 o 
  -6   6   4      334.91      333.05     29.50 o 
  -5   6   4        0.92        1.31      1.42 o 
  -4   6   4        8.10       11.17      3.83 o 
  -3   6   4       25.16       29.06      3.32 o 
  -2   6   4      555.04      542.07     22.01 o 
  -1   6   4      410.17      419.40     18.28 o 
   0   6   4     1057.09      957.12     44.32 o 
   1   6   4        7.36       10.15      3.12 o 
   2   6   4      137.87      152.81     12.88 o 
   3   6   4      540.35      579.07     20.10 o 
   4   6   4      416.32      401.85     16.10 o 
   5   6   4      312.56      319.38     14.37 o 
   6   6   4        2.24        5.59      1.30 o 
   7   6   4        1.34        4.98      1.91 o 
   8   6   4      302.43      249.19     20.69 o 
   9   6   4       18.47       13.56      3.54 o 
  10   6   4        4.12        1.00      1.89 o 
  -6   7   4      107.25      132.67     16.05 o 
  -5   7   4       38.11       47.60      8.31 o 
  -4   7   4       26.43       32.86      6.06 o 
  -3   7   4      104.78      114.88      8.21 o 
  -2   7   4      340.18      341.15     16.60 o 
  -1   7   4     1137.30     1183.39     63.50 o 
   0   7   4      206.15      196.09     11.47 o 
   1   7   4       99.61      105.50     10.96 o 
   2   7   4       46.94       45.79      6.74 o 
   3   7   4       87.76      103.22     10.57 o 
   4   7   4      257.41      242.34     17.62 o 
   5   7   4        8.67       12.38      4.46 o 
   6   7   4       61.25       56.38      6.10 o 
   7   7   4      582.33      553.29     33.25 o 
   8   7   4      116.07      116.25     12.46 o 
   9   7   4       30.00       29.35      3.99 o 
  10   7   4        1.76       -0.05      1.99 o 
  -5   8   4       19.81       27.35      4.75 o 
  -4   8   4      112.26      129.03     15.50 o 
  -3   8   4       47.72       63.78      5.73 o 
  -2   8   4      592.36      638.06     26.33 o 
  -1   8   4      689.21      630.94     35.06 o 
   0   8   4        0.56        0.18      1.39 o 
   1   8   4      583.93      539.10     31.65 o 
   2   8   4       50.86       54.08      7.58 o 
   3   8   4      360.40      321.12     22.37 o 
   4   8   4      139.83      162.93     14.34 o 
   5   8   4        5.00       12.06      3.57 o 
   6   8   4       28.56       30.03      4.75 o 
   7   8   4      171.28      155.25     14.11 o 
   8   8   4      122.52      109.93     11.46 o 
   9   8   4       67.57       69.00      8.05 o 
  10   8   4       17.11        7.03      2.15 o 
  -2   9   4      461.22      437.93     27.88 o 
  -1   9   4      656.21      679.56     37.42 o 
   0   9   4        0.36        4.83      1.70 o 
   1   9   4       71.61       83.53     10.20 o 
   2   9   4      192.87      221.39     18.36 o 
   3   9   4      458.77      455.68     29.00 o 
   4   9   4      380.36      392.50     26.25 o 
   5   9   4       42.02       37.84      5.98 o 
   6   9   4        2.28        0.60      1.49 o 
  -2  10   4      108.25       98.40      9.65 o 
  -1  10   4       86.70       80.67      9.23 o 
   0  10   4       39.81       42.27      6.43 o 
   1  10   4       55.36       66.66      8.23 o 
   2  10   4       73.94       75.55      9.41 o 
   3  10   4      128.27      127.16     13.22 o 
   4  10   4      348.09      364.52     25.91 o 
   5  10   4        8.10        9.28      2.20 o 
   6  10   4       19.97       23.29      3.91 o 
   0  11   4        0.80       -1.18      1.84 o 
   1  11   4       10.74        7.37      2.70 o 
   2  11   4      233.97      219.11     18.67 o 
   3  11   4      121.38      128.06     13.01 o 
   4  11   4       69.28       76.39      8.79 o 
   5  11   4        0.03        0.84      1.91 o 
   6  11   4       71.15       65.90      7.34 o 
  -4 -11   5       33.80       38.73      4.72 o 
  -3 -11   5       78.93       77.44      9.05 o 
  -2 -11   5       48.50       64.54      7.26 o 
  -1 -11   5       44.14       41.67      5.35 o 
  -5 -10   5        9.08       11.04      2.02 o 
  -4 -10   5       75.78       82.39      6.30 o 
  -3 -10   5      127.08      128.45      8.83 o 
  -2 -10   5      472.58      470.85     21.19 o 
  -1 -10   5        0.47        2.20      1.10 o 
   0 -10   5       10.37       13.57      1.63 o 
   1 -10   5       13.74       19.00      1.75 o 
  -6  -9   5        5.90        9.78      2.20 o 
  -5  -9   5        9.83       10.36      3.41 o 
  -4  -9   5       78.60       82.44      6.39 o 
  -3  -9   5      127.33      124.78      8.43 o 
  -2  -9   5       53.38       49.20      6.22 o 
  -1  -9   5      203.81      200.29     11.64 o 
   0  -9   5       86.91       81.04     12.06 o 
   1  -9   5       22.72       27.21      8.12 o 
   2  -9   5      201.11      200.55     11.69 o 
   3  -9   5      243.21      223.83     12.43 o 
   4  -9   5        5.95       10.41      2.31 o 
  -7  -8   5       39.06       39.34      6.16 o 
  -6  -8   5       11.51       13.45      3.78 o 
  -5  -8   5        3.45        4.43      2.33 o 
  -4  -8   5       97.87      101.42      7.26 o 
  -3  -8   5      541.43      524.80     21.20 o 
  -2  -8   5      122.85      127.33      8.30 o 
  -1  -8   5        2.30        5.13      0.96 o 
   0  -8   5        4.95        6.45      1.29 o 
   1  -8   5      137.32      130.99      8.73 o 
   2  -8   5      227.51      219.11     12.05 o 
   3  -8   5      115.45      111.37      9.26 o 
   4  -8   5       40.88       43.19      6.49 o 
   5  -8   5      190.51      186.38     15.37 o 
  -8  -7   5       52.72       46.65      5.93 o 
  -7  -7   5       37.79       41.33      5.66 o 
  -6  -7   5        2.25        2.73      1.84 o 
  -5  -7   5       16.94       21.35      5.51 o 
  -4  -7   5      252.49      254.97     12.53 o 
  -3  -7   5      368.53      371.01     16.09 o 
  -2  -7   5        1.80        5.83      2.60 o 
  -1  -7   5      120.22      104.74      9.86 o 
   0  -7   5        1.44        3.59      1.01 o 
   1  -7   5      492.59      438.06     18.28 o 
   2  -7   5      309.28      301.52     14.39 o 
   3  -7   5      431.08      392.31     17.33 o 
   4  -7   5        2.98        9.90      1.62 o 
   5  -7   5       69.29       62.01      5.18 o 
   6  -7   5       77.00       78.86      8.55 o 
  -8  -6   5       34.58       34.12      5.32 o 
  -7  -6   5       94.26       91.00     11.07 o 
  -6  -6   5        0.25        2.39      1.26 o 
  -5  -6   5      153.90      167.10     15.50 o 
  -4  -6   5      545.98      520.02     19.54 o 
  -3  -6   5      443.83      423.79     16.92 o 
  -2  -6   5      232.90      224.14     11.02 o 
  -1  -6   5        1.86        9.05      2.12 o 
   0  -6   5       19.44       22.48      3.08 o 
   1  -6   5     1830.68     1798.57     52.56 o 
   2  -6   5      832.69      789.18     27.25 o 
   3  -6   5      127.34      122.35      7.93 o 
   4  -6   5      200.70      190.44     10.56 o 
   5  -6   5       79.79       90.89     10.41 o 
   6  -6   5      188.90      171.54     16.18 o 
   7  -6   5        2.64        3.88      2.36 o 
  -9  -5   5       26.10       21.77      3.70 o 
  -8  -5   5      145.78      170.04     16.94 o 
  -7  -5   5        1.79        2.62      1.31 o 
  -6  -5   5      175.41      188.19     16.91 o 
  -5  -5   5      155.94      146.46     13.95 o 
  -4  -5   5     1155.54     1175.02     54.94 o 
  -3  -5   5      360.56      347.49     14.02 o 
  -2  -5   5       67.02       59.92      9.99 o 
  -1  -5   5      184.45      164.53     11.64 o 
   0  -5   5     1003.89      967.40     30.39 o 
   1  -5   5      736.87      662.52     22.83 o 
   2  -5   5     1073.83     1025.14     32.51 o 
   3  -5   5      151.01      134.47      8.17 o 
   4  -5   5       16.95       18.89      3.19 o 
   5  -5   5      100.11      105.19     11.62 o 
   6  -5   5      894.84      892.06     49.70 o 
   7  -5   5      295.06      296.94     24.18 o 
   8  -5   5       32.13       37.53      5.24 o 
  -9  -4   5       59.88       59.79      7.63 o 
  -8  -4   5      293.25      287.00     23.00 o 
  -7  -4   5      284.06      285.25     22.40 o 
  -6  -4   5        9.54        8.47      3.12 o 
  -5  -4   5      106.17      117.12     12.06 o 
  -4  -4   5      458.05      484.24     27.90 o 
  -3  -4   5      688.70      661.05     33.44 o 
  -1  -4   5       39.99       48.15      3.94 o 
   0  -4   5       12.19       10.81      3.03 o 
   1  -4   5     2409.79     2303.06     63.11 o 
   2  -4   5     2038.58     1852.52     52.38 o 
   3  -4   5        2.21        2.82      1.10 o 
   4  -4   5       26.97       20.30      4.90 o 
   5  -4   5      384.57      407.61     27.33 o 
   6  -4   5      562.54      528.35     34.14 o 
   7  -4   5      904.44      881.78     50.51 o 
   8  -4   5      361.04      349.39     27.35 o 
   9  -4   5       20.10       33.31      4.54 o 
  -9  -3   5      115.59      121.00     12.88 o 
  -8  -3   5      114.01      120.55      9.25 o 
  -7  -3   5      197.38      206.12     12.75 o 
  -6  -3   5       23.01       25.21      3.20 o 
  -5  -3   5        1.48        2.92      0.83 o 
  -4  -3   5      740.41      704.05     35.72 o 
  -3  -3   5      942.15      974.49     32.42 o 
  -2  -3   5     1785.20     1874.89     56.37 o 
  -1  -3   5      288.14      266.44     15.81 o 
   1  -3   5     1503.68     1461.95     60.74 o 
   2  -3   5     2186.27     2235.63     89.79 o 
   3  -3   5      406.40      330.40     20.64 o 
   4  -3   5       83.45       87.04      9.68 o 
   5  -3   5      384.37      364.26     24.91 o 
   6  -3   5      319.44      357.02     26.25 o 
   7  -3   5      667.47      646.07     40.46 o 
   8  -3   5      145.90      132.54     14.37 o 
   9  -3   5        0.64        1.44      2.23 o 
  -9  -2   5        7.77       11.16      2.22 o 
  -8  -2   5      326.23      323.28     22.38 o 
  -7  -2   5      113.35      120.61      9.03 o 
  -6  -2   5       17.36       17.32      3.44 o 
  -5  -2   5       18.69       21.82      4.97 o 
  -4  -2   5      193.89      176.40      9.77 o 
  -3  -2   5      514.22      525.58     19.70 o 
  -2  -2   5       40.42       34.70      3.11 o 
  -1  -2   5     1243.42     1447.16     58.40 o 
   0  -2   5     1784.95     1780.05     69.99 o 
   1  -2   5     1013.10      993.29     42.72 o 
   2  -2   5      802.53      820.31     37.53 o 
   3  -2   5      192.80      170.43     13.06 o 
   4  -2   5       32.51       20.56      5.35 o 
   5  -2   5      490.76      486.00     29.71 o 
   6  -2   5       78.87       75.13      9.97 o 
   7  -2   5      576.65      584.44     37.82 o 
   8  -2   5        1.81        2.20      1.70 o 
   9  -2   5       50.59       58.32      8.71 o 
  -9  -1   5      199.27      225.79     19.81 o 
  -8  -1   5        3.47        5.60      1.69 o 
  -7  -1   5      275.29      287.64     16.10 o 
  -6  -1   5        0.14        3.04      0.98 o 
  -5  -1   5      172.43      170.23     10.11 o 
  -4  -1   5       80.64       74.21      5.68 o 
  -3  -1   5        4.17        8.94      1.94 o 
  -2  -1   5     1856.56     2020.09     60.16 o 
  -1  -1   5        0.27        1.78      0.79 o 
   0  -1   5     2828.83     2889.07    108.62 o 
   1  -1   5        7.66       10.04      2.49 o 
   2  -1   5      377.27      355.53     19.17 o 
   3  -1   5       48.99       56.12      6.43 o 
   4  -1   5     1407.04     1619.30     70.07 o 
   5  -1   5      675.06      692.31     37.74 o 
   6  -1   5      756.74      739.48     41.88 o 
   7  -1   5      905.04      963.78     52.71 o 
   8  -1   5       52.07       63.07      9.41 o 
   9  -1   5       69.75       69.50      9.55 o 
  10  -1   5      100.64      110.12     12.98 o 
  -9   0   5      128.90      160.99     17.81 o 
  -8   0   5       45.98       50.25      8.26 o 
  -7   0   5       71.92       72.92      6.65 o 
  -6   0   5        9.88       11.89      2.63 o 
  -3   0   5      571.93      518.40     14.58 o 
  -2   0   5      497.78      505.36     16.15 o 
  -1   0   5       49.37       59.43      4.77 o 
   1   0   5       48.30       53.58      4.83 o 
   2   0   5      186.95      166.32     10.99 o 
   3   0   5     1102.85     1335.49     56.78 o 
   4   0   5      826.29     1016.76     47.39 o 
   5   0   5     2096.75     1003.80     49.22 o 
   6   0   5      452.43      473.46     30.45 o 
   7   0   5      148.72      163.25     16.63 o 
   8   0   5       82.06       77.21     10.88 o 
   9   0   5      137.51      137.47     16.10 o 
  10   0   5        5.49        2.83      2.52 o 
  -8   1   5       81.88      104.11     13.66 o 
  -7   1   5        2.23        6.45      2.54 o 
  -6   1   5       21.79       27.79      3.60 o 
  -5   1   5      765.39      790.72     32.43 o 
  -4   1   5     1040.58      969.72     33.15 o 
  -3   1   5     1918.68     1912.88     44.74 o 
  -2   1   5      602.66      569.89     15.47 o 
  -1   1   5        3.94        5.61      0.71 o 
   0   1   5     3574.86     3832.47     98.17 o 
   1   1   5     1463.74     1503.70     41.09 o 
   2   1   5      853.88      955.21     40.10 o 
   3   1   5        0.61        3.02      1.08 o 
   4   1   5        0.69        8.58      2.91 o 
   5   1   5      563.97      615.73     34.07 o 
   6   1   5      603.27      570.45     21.15 o 
   7   1   5       39.97       47.76      7.92 o 
   8   1   5       23.46       28.48      7.37 o 
   9   1   5      265.97      263.98     24.49 o 
  10   1   5      276.77      284.67     26.15 o 
  -8   2   5       69.60       72.43     10.73 o 
  -7   2   5        8.79        9.60      3.44 o 
  -6   2   5       64.30       72.25     10.54 o 
  -5   2   5      832.42      782.70     46.84 o 
  -4   2   5     1674.33     1715.34     53.74 o 
  -3   2   5      124.64      119.46      6.73 o 
  -2   2   5       36.99       32.78      2.11 o 
  -1   2   5        7.33        9.42      2.31 o 
   0   2   5     1540.24     1533.55     41.92 o 
   2   2   5     2651.13     2605.61     98.38 o 
   3   2   5      893.59      939.37     28.57 o 
   4   2   5      469.29      491.08     17.76 o 
   5   2   5      958.41      957.81     30.48 o 
   6   2   5      683.40      736.14     25.35 o 
   7   2   5      275.09      238.46     20.48 o 
   8   2   5        1.10        2.83      1.84 o 
   9   2   5       69.94       80.90     11.67 o 
  10   2   5      123.48      134.51     16.15 o 
  -7   3   5       46.88       57.93      9.44 o 
  -6   3   5      140.00      136.63     15.87 o 
  -5   3   5      446.18      463.81     32.83 o 
  -4   3   5     1474.11     1419.31     73.74 o 
  -2   3   5        0.47        3.26      0.84 o 
  -1   3   5      103.44      130.13      9.83 o 
   0   3   5       29.04       14.45      3.36 o 
   2   3   5      759.80      881.62     26.24 o 
   3   3   5      468.20      426.77     15.39 o 
   4   3   5        1.11        1.92      0.77 o 
   5   3   5      527.63      505.20     18.84 o 
   6   3   5     1277.55     1323.98     40.61 o 
   7   3   5       62.39       62.47      8.97 o 
   8   3   5        5.41        8.52      2.94 o 
   9   3   5        3.89        5.80      2.15 o 
  10   3   5      154.00      147.12     16.52 o 
  -7   4   5       41.16       51.40      8.79 o 
  -6   4   5      148.59      148.38     17.20 o 
  -5   4   5      243.24      247.27     22.29 o 
  -4   4   5      970.02      964.54     54.99 o 
  -3   4   5      466.56      446.90     19.77 o 
  -2   4   5        1.35        4.10      1.31 o 
  -1   4   5        3.93        1.99      0.92 o 
   0   4   5       17.03       13.98      3.54 o 
   1   4   5     3258.37     3360.98    124.46 o 
   2   4   5       10.92        8.77      1.35 o 
   3   4   5        1.42        3.78      1.21 o 
   4   4   5      177.93      176.49     11.68 o 
   5   4   5      104.96      110.53      7.10 o 
   6   4   5      761.77      744.22     26.16 o 
   7   4   5       91.34       92.57     11.04 o 
   8   4   5        3.84        5.27      2.23 o 
   9   4   5       67.13       52.45      8.26 o 
  10   4   5      183.85      167.34     17.99 o 
  -6   5   5       71.80       69.86     10.83 o 
  -5   5   5      111.36      113.63     14.21 o 
  -4   5   5      453.30      463.15     32.89 o 
  -3   5   5      184.80      171.37     10.09 o 
  -2   5   5      826.29      770.80     28.23 o 
  -1   5   5      236.61      213.13     15.21 o 
   0   5   5     1097.26      664.85     32.99 o 
   1   5   5     1577.06     1547.34     63.94 o 
   2   5   5     2021.74     1955.31     77.86 o 
   3   5   5       18.67       13.26      1.72 o 
   4   5   5       52.84       74.79      9.19 o 
   5   5   5     1139.53     1024.04     58.18 o 
   7   5   5      314.35      290.70     21.98 o 
   8   5   5        0.80        5.74      1.76 o 
   9   5   5        5.65        8.00      2.54 o 
  10   5   5       82.09       73.14      9.99 o 
  -6   6   5      146.70      162.93     18.49 o 
  -5   6   5      135.76      123.05     15.21 o 
  -4   6   5       58.73       74.14     10.41 o 
  -3   6   5      340.26      318.17     15.74 o 
  -2   6   5       87.01       89.77      7.30 o 
  -1   6   5     1643.25     1610.89     52.07 o 
   0   6   5      553.69      564.72     30.53 o 
   1   6   5     2181.00     2212.05     88.88 o 
   2   6   5      677.33      661.26     34.12 o 
   3   6   5      190.90      185.22     14.66 o 
   4   6   5      122.02      122.86     10.83 o 
   5   6   5        8.79       11.54      4.00 o 
   6   6   5      673.30      633.86     68.00 o 
   7   6   5      622.12      599.79     56.70 o 
   8   6   5        2.53        2.86      1.70 o 
   9   6   5       75.25       54.47      7.26 o 
  10   6   5       72.31       64.93      8.52 o 
  -5   7   5      199.16      234.71     23.08 o 
  -4   7   5      124.62      119.87     14.48 o 
  -3   7   5      216.37      209.29     12.26 o 
  -2   7   5       16.66       21.88      3.11 o 
  -1   7   5       38.60       41.60      4.48 o 
   0   7   5      130.79      136.42     13.03 o 
   1   7   5      652.38      586.07     32.60 o 
   2   7   5       56.33       59.35      7.97 o 
   3   7   5      347.40      314.83     21.53 o 
   4   7   5      103.51       93.70     10.18 o 
   5   7   5       94.24       94.30      9.94 o 
   6   7   5      114.76      112.12      7.72 o 
   7   7   5        7.38        8.20      1.67 o 
   8   7   5        7.16        4.69      1.86 o 
   9   7   5       70.54       60.92      8.08 o 
  10   7   5       22.18       19.51      3.93 o 
  -5   8   5       63.57       69.34     10.36 o 
  -4   8   5        4.64        6.43      1.94 o 
  -3   8   5       95.02      112.35     13.51 o 
  -2   8   5       37.81       38.10      4.32 o 
  -1   8   5       83.79       88.13      7.43 o 
   0   8   5      863.20      858.26     41.84 o 
   1   8   5      176.33      184.73     16.15 o 
   2   8   5        8.46        7.19      2.52 o 
   3   8   5      207.55      197.45     16.76 o 
   4   8   5      146.80      155.72     14.45 o 
   5   8   5      534.76      521.69     30.81 o 
   6   8   5      175.27      190.16     15.79 o 
   7   8   5       67.49       70.78      7.89 o 
   9   8   5       47.41       36.56      5.45 o 
  10   8   5       45.75       47.02      6.08 o 
  -2   9   5       27.68       27.12      4.01 o 
  -1   9   5      155.43      159.39     14.53 o 
   0   9   5      966.27      961.21     49.91 o 
   1   9   5       28.44       24.13      5.64 o 
   2   9   5       90.58       91.00     10.80 o 
   3   9   5       15.25       13.48      3.99 o 
   4   9   5      541.33      510.25     31.78 o 
   5   9   5      137.97      138.75     13.11 o 
   6   9   5      178.12      201.83     17.05 o 
   7   9   5       34.54       46.97      6.11 o 
  -2  10   5        0.89       -0.92      1.91 o 
  -1  10   5      171.67      157.90     14.42 o 
   0  10   5      193.71      187.30     16.55 o 
   1  10   5       86.78       96.11     11.07 o 
   2  10   5       15.45       18.57      4.27 o 
   3  10   5        1.22        8.42      2.41 o 
   4  10   5      117.61      122.18     12.54 o 
   5  10   5      265.42      260.57     20.61 o 
   6  10   5      117.46      124.93     12.38 o 
   7  10   5        0.72       -0.05      2.05 o 
   1  11   5       98.80      100.97     10.86 o 
   2  11   5        2.35       -1.15      1.94 o 
   3  11   5        2.91        3.02      1.81 o 
   4  11   5       73.41       71.99      8.84 o 
   5  11   5      163.03      170.30     16.00 o 
   6  11   5      108.10      134.38     13.32 o 
   7  11   5        5.95       -1.34      2.23 o 
  -4 -10   6        0.58       -1.15      1.15 o 
  -3 -10   6        0.27       -1.55      1.55 o 
  -2 -10   6       88.15       92.89      7.21 o 
  -1 -10   6       50.70       60.00     10.56 o 
   0 -10   6       75.80       91.43      7.13 o 
   1 -10   6       31.27       21.85      3.25 o 
   2 -10   6       11.05        9.89      2.02 o 
  -5  -9   6       19.73       19.25      3.36 o 
  -4  -9   6       14.73       13.41      3.02 o 
  -3  -9   6        0.36        1.34      0.90 o 
  -2  -9   6        0.96        2.46      0.91 o 
  -1  -9   6      635.29      614.26     43.05 o 
   0  -9   6       45.70       53.33      5.00 o 
   1  -9   6       20.35       21.29      2.35 o 
   2  -9   6        1.83        1.30      1.46 o 
   3  -9   6       33.68       41.25      3.68 o 
   4  -9   6      271.90      288.31     21.37 o 
  -6  -8   6       49.40       53.31      7.79 o 
  -5  -8   6      253.08      274.31     22.40 o 
  -4  -8   6        1.81        2.00      0.83 o 
  -3  -8   6        1.28        3.07      1.09 o 
  -2  -8   6       37.37       41.60      4.20 o 
  -1  -8   6      151.68      159.39      9.93 o 
   0  -8   6        1.92        3.63      0.90 o 
   1  -8   6        2.61        2.74      1.23 o 
   2  -8   6       52.94       51.88      4.75 o 
   3  -8   6      238.66      216.22     12.23 o 
   4  -8   6      401.81      382.62     21.32 o 
   5  -8   6       42.99       41.91      4.88 o 
  -7  -7   6        8.28       10.04      2.62 o 
  -6  -7   6       39.75       33.59      5.56 o 
  -5  -7   6       45.31       51.51      7.45 o 
  -4  -7   6       23.78       29.13      3.25 o 
  -3  -7   6      112.22      113.62      7.65 o 
  -2  -7   6      648.66      649.10     24.03 o 
  -1  -7   6      331.90      300.34     14.37 o 
   0  -7   6        3.28        3.39      1.29 o 
   1  -7   6        0.39        2.74      0.97 o 
   2  -7   6       40.38       38.82      9.94 o 
   3  -7   6      160.09      148.37      9.32 o 
   4  -7   6      551.07      504.51     31.55 o 
   5  -7   6      291.85      290.02     22.68 o 
   6  -7   6        0.56        0.08      2.15 o 
  -8  -6   6        5.30        3.23      2.07 o 
  -7  -6   6       64.93       54.47      7.66 o 
  -6  -6   6      219.20      219.00     18.99 o 
  -5  -6   6      240.87      242.47     19.59 o 
  -4  -6   6      145.74      151.24     14.29 o 
  -3  -6   6      435.99      405.34     16.64 o 
  -2  -6   6      718.76      709.81     24.86 o 
  -1  -6   6      451.69      431.77     17.30 o 
   0  -6   6      983.85      937.06     31.03 o 
   1  -6   6       13.01       14.48      2.95 o 
   2  -6   6      310.52      289.09     13.79 o 
   3  -6   6       97.78       91.64      6.81 o 
   4  -6   6      790.37      751.94     41.15 o 
   5  -6   6      404.80      406.51     28.27 o 
   6  -6   6        0.30       -1.13      1.76 o 
   7  -6   6       24.40       24.83      3.86 o 
  -8  -5   6       12.74       20.74      5.30 o 
  -7  -5   6       12.66       12.54      2.07 o 
  -6  -5   6      524.72      536.66     33.59 o 
  -5  -5   6      654.05      635.11     36.32 o 
  -4  -5   6      882.66      901.63     45.26 o 
  -3  -5   6       39.11       45.63      6.77 o 
  -2  -5   6       83.75       89.22      9.47 o 
  -1  -5   6      195.45      179.96     10.70 o 
   0  -5   6      193.52      187.15     10.08 o 
   1  -5   6      266.45      245.61     11.74 o 
   2  -5   6       59.74       53.81      4.82 o 
   3  -5   6      222.69      206.13     16.42 o 
   4  -5   6      458.11      443.38     27.90 o 
   5  -5   6      181.13      183.39     16.65 o 
   6  -5   6        6.17        9.39      1.78 o 
   7  -5   6      162.75      151.42     15.29 o 
   8  -5   6        5.38        9.28      2.70 o 
  -9  -4   6       10.58       12.54      3.20 o 
  -8  -4   6        7.32       11.85      2.26 o 
  -7  -4   6      234.46      266.73     21.40 o 
  -6  -4   6       59.72       75.45      9.49 o 
  -5  -4   6      117.11      138.91     13.35 o 
  -4  -4   6      219.32      205.05     16.08 o 
  -3  -4   6      151.47      164.48     13.40 o 
  -2  -4   6      337.70      326.16     20.09 o 
   0  -4   6      456.91      400.53     22.74 o 
   1  -4   6        4.12        6.45      2.39 o 
   2  -4   6      489.71      506.01     28.06 o 
   3  -4   6      604.22      531.23     29.84 o 
   4  -4   6       22.62       25.07      4.56 o 
   5  -4   6      200.57      202.90     17.78 o 
   6  -4   6        3.52        6.08      2.07 o 
   7  -4   6      138.54      129.76     13.85 o 
   8  -4   6       77.74       89.14     10.12 o 
  -9  -3   6       26.53       30.18      4.72 o 
  -8  -3   6        7.98       12.38      2.52 o 
  -7  -3   6      203.16      208.75     18.07 o 
  -6  -3   6      247.14      242.82     13.91 o 
  -5  -3   6       59.06       75.97      8.94 o 
  -4  -3   6        6.20        4.22      2.56 o 
  -3  -3   6      938.27      964.13     32.64 o 
  -2  -3   6     1968.46     2085.16     62.94 o 
  -1  -3   6       63.91       44.03      5.59 o 
   0  -3   6     1315.52     1223.67     52.45 o 
   1  -3   6     1103.85     1156.77     50.56 o 
   2  -3   6      361.42      352.80     21.27 o 
   3  -3   6     2573.17     2557.59    103.40 o 
   4  -3   6      201.44      183.02     15.32 o 
   5  -3   6      254.23      261.22     20.56 o 
   6  -3   6       90.61      104.87     12.27 o 
   7  -3   6       51.22       59.16      8.42 o 
   8  -3   6        7.04       16.63      2.99 o 
   9  -3   6       93.20      108.15     11.93 o 
  -9  -2   6        9.60       12.01      2.82 o 
  -8  -2   6      213.41      210.00     13.62 o 
  -7  -2   6      278.17      319.38     17.30 o 
  -6  -2   6      124.52      138.08      9.62 o 
  -5  -2   6      142.19      139.72      9.20 o 
  -4  -2   6      143.54      156.37      9.24 o 
  -3  -2   6       60.34       60.93      4.81 o 
  -2  -2   6     1305.32     1237.91     52.42 o 
  -1  -2   6     2293.77     2307.48     90.11 o 
   1  -2   6      604.05      677.07     31.92 o 
   2  -2   6      452.26      458.67     24.65 o 
   3  -2   6     1061.52     1081.09     49.28 o 
   4  -2   6      705.44      686.01     36.09 o 
   5  -2   6       29.14       25.70      6.06 o 
   6  -2   6      343.68      340.42     25.36 o 
   7  -2   6      261.96      263.74     22.71 o 
   8  -2   6      255.97      269.48     23.84 o 
   9  -2   6       55.99       65.93      9.18 o 
  -9  -1   6       18.24       20.27      3.75 o 
  -8  -1   6        0.44        2.01      1.21 o 
  -7  -1   6      399.75      422.71     20.81 o 
  -6  -1   6      415.74      439.01     20.39 o 
  -5  -1   6      221.58      236.84     12.76 o 
  -4  -1   6        8.43        7.71      1.81 o 
  -3  -1   6        3.97        8.75      1.86 o 
  -2  -1   6     1165.71     1093.31     46.05 o 
  -1  -1   6       80.20       41.02      4.48 o 
   1  -1   6       14.51       19.72      3.17 o 
   2  -1   6       23.96       15.55      3.57 o 
   3  -1   6     1089.03     1194.22     52.48 o 
   4  -1   6      241.31      239.46     17.65 o 
   5  -1   6       49.95       51.69      7.63 o 
   6  -1   6        1.57        2.07      1.36 o 
   7  -1   6      269.36      290.75     24.26 o 
   8  -1   6      418.47      415.50     31.36 o 
   9  -1   6       38.92       45.29      7.37 o 
  10  -1   6       26.40       26.70      3.83 o 
  -8   0   6       83.04       97.56     12.72 o 
  -7   0   6      104.82      117.78     14.14 o 
  -6   0   6      337.85      340.24     16.93 o 
  -5   0   6        4.70        7.15      1.83 o 
  -4   0   6       46.04       46.87      5.19 o 
  -3   0   6      210.42      221.53      8.05 o 
  -2   0   6     2423.25     2503.14     66.43 o 
  -1   0   6     2659.89     2744.12    103.51 o 
   0   0   6       96.63       59.53      5.14 o 
   1   0   6       56.93       58.14      5.38 o 
   2   0   6      478.65      484.89     24.00 o 
   3   0   6      305.16      286.58     17.65 o 
   4   0   6     1197.78     1284.51     57.69 o 
   5   0   6       11.98       22.58      5.61 o 
   6   0   6       98.51      107.81     12.17 o 
   7   0   6       89.03       91.89     11.77 o 
   8   0   6      328.89      337.70     27.40 o 
   9   0   6       95.91      106.21     13.35 o 
  10   0   6        0.42        1.26      2.28 o 
  -8   1   6       43.41       47.57      7.58 o 
  -7   1   6      112.47      114.81     14.29 o 
  -6   1   6      106.56      108.31     13.40 o 
  -5   1   6       18.36       23.97      5.11 o 
  -4   1   6      122.36      128.98      7.97 o 
  -3   1   6     1033.40      974.81     25.17 o 
  -2   1   6      990.93      990.18     28.66 o 
  -1   1   6     4000.59     4247.91    109.00 o 
   0   1   6      190.84      188.47      7.77 o 
   1   1   6      997.52     1116.42     32.15 o 
   2   1   6      274.96      234.27     13.56 o 
   3   1   6     1621.37     1811.84     73.93 o 
   4   1   6     4697.68     5455.00    206.99 o 
   5   1   6       29.73       26.88      6.37 o 
   6   1   6        9.46       19.77      2.69 o 
   7   1   6       46.54       53.76      8.42 o 
   8   1   6      609.29      593.28     39.18 o 
   9   1   6      129.03      137.21     16.36 o 
  10   1   6       77.23       84.99     11.46 o 
  -8   2   6       95.72      108.75     13.98 o 
  -7   2   6        3.77       11.20      2.12 o 
  -6   2   6      319.61      312.81     26.51 o 
  -5   2   6      240.10      231.01     20.59 o 
  -4   2   6      634.00      589.37     37.11 o 
  -3   2   6      700.73      606.68     69.91 o 
  -2   2   6      591.78      556.98     17.59 o 
  -1   2   6     1653.68     1656.14     44.84 o 
   0   2   6      263.30      339.05     11.57 o 
   3   2   6     3813.01     4149.44    128.30 o 
   4   2   6     2564.37     2853.65     77.84 o 
   5   2   6      271.55      279.54     12.91 o 
   6   2   6       39.01       36.65      3.72 o 
   7   2   6      106.48       78.67     10.52 o 
   8   2   6      275.21      287.63     24.55 o 
   9   2   6      257.61      231.07     22.50 o 
  10   2   6        8.80        6.87      2.12 o 
  -7   3   6       84.73       79.59     11.28 o 
  -6   3   6      136.77      144.42     16.68 o 
  -5   3   6      783.18      810.50     49.72 o 
  -4   3   6      131.65      120.82     13.64 o 
  -3   3   6     1159.70     1127.53     60.37 o 
  -2   3   6      688.66      631.33     23.50 o 
  -1   3   6     1129.50     1121.37     47.23 o 
   0   3   6      121.30      113.89      9.49 o 
   2   3   6      129.00      100.27      5.51 o 
   3   3   6     1347.68     1313.85     38.50 o 
   4   3   6      909.03      853.01     27.72 o 
   5   3   6      355.47      314.43     14.91 o 
   6   3   6      309.05      305.27     14.04 o 
   7   3   6      307.56      337.55     15.30 o 
   8   3   6      456.85      411.15     30.47 o 
   9   3   6      249.45      235.89     22.47 o 
  10   3   6       18.71       23.05      3.33 o 
  -7   4   6       12.63       16.39      3.96 o 
  -6   4   6      405.93      391.69     31.97 o 
  -5   4   6      377.31      372.31     29.50 o 
  -4   4   6        3.13        3.09      1.49 o 
  -3   4   6      807.57      779.35     28.38 o 
  -2   4   6      624.61      554.57     34.98 o 
  -1   4   6      264.49      234.11     15.58 o 
   0   4   6      450.63      435.22     23.89 o 
   1   4   6      157.92      131.78     11.07 o 
   2   4   6     1061.39     1057.80     31.18 o 
   3   4   6      794.77      767.20     24.97 o 
   4   4   6     1227.33     1145.44     35.50 o 
   5   4   6      578.20      533.98     20.32 o 
   6   4   6      250.90      104.85      9.49 o 
   7   4   6       75.72       67.00      9.23 o 
   8   4   6      373.83      325.45     25.91 o 
   9   4   6      173.94      173.50     17.99 o 
  10   4   6       37.93       29.87      5.35 o 
  -6   5   6       21.27       29.69      5.77 o 
  -5   5   6       85.39       74.69     10.99 o 
  -4   5   6       25.64       26.12      5.27 o 
  -3   5   6      413.64      413.29     29.04 o 
  -2   5   6       15.34       21.26      6.70 o 
  -1   5   6      525.83      524.57     28.30 o 
   0   5   6      183.46      184.20     14.21 o 
   1   5   6      404.75      406.22     23.63 o 
   2   5   6      348.77      358.02     21.79 o 
   3   5   6     1320.20     1325.45     56.93 o 
   4   5   6      446.04      445.94     17.33 o 
   5   5   6       30.22       37.75      3.74 o 
   6   5   6      382.33      352.94     27.10 o 
   7   5   6       44.87       46.73      4.36 o 
   8   5   6       73.90       74.48      9.49 o 
   9   5   6      137.31      105.53     12.54 o 
  10   5   6       18.76       19.43      4.38 o 
  -5   6   6        8.14       12.80      2.44 o 
  -4   6   6        1.17        2.31      1.42 o 
  -3   6   6      117.42      116.57     13.64 o 
  -2   6   6      611.73      644.57     26.03 o 
  -1   6   6      220.61      222.24     12.74 o 
   0   6   6      110.79      120.95     11.57 o 
   1   6   6       94.50       91.63      9.97 o 
   2   6   6      807.80      827.31     40.73 o 
   3   6   6      428.38      385.48     23.76 o 
   4   6   6      106.55       99.31     10.20 o 
   5   6   6       17.07       19.67      4.93 o 
   6   6   6      313.63      322.53     15.03 o 
   7   6   6      130.32      130.75     15.09 o 
   8   6   6       96.24       97.40     10.99 o 
   9   6   6       28.23       27.90      4.48 o 
  10   6   6        0.02       -0.66      1.97 o 
  -5   7   6       19.16       22.74      4.35 o 
  -4   7   6       32.13       36.66      6.71 o 
  -3   7   6      157.96      145.10     16.05 o 
  -2   7   6      130.65      151.56     20.90 o 
  -1   7   6      172.46      177.94     11.41 o 
   0   7   6       20.69       23.10      5.48 o 
   1   7   6       20.93       28.53      4.72 o 
   2   7   6     1745.17     1774.47     76.37 o 
   3   7   6      953.90      947.81     46.78 o 
   4   7   6       95.57       84.73      9.62 o 
   5   7   6      208.55      220.97     17.39 o 
   6   7   6      112.42      114.18     11.54 o 
   7   7   6      497.11      500.45     29.40 o 
   8   7   6      235.24      196.53     17.20 o 
   9   7   6      126.47      115.78     12.72 o 
  10   7   6        0.12       -1.55      2.26 o 
  -4   8   6       70.15       81.79     11.04 o 
  -3   8   6      187.29      195.98     19.90 o 
  -2   8   6      457.58      472.66     22.37 o 
  -1   8   6       30.60       32.38      4.39 o 
   0   8   6       73.28       73.65      6.73 o 
   1   8   6        1.70        4.06      1.73 o 
   2   8   6      928.14      880.49     45.66 o 
   3   8   6      222.65      205.79     17.41 o 
   4   8   6      378.30      364.86     24.97 o 
   5   8   6       13.61       18.44      4.64 o 
   6   8   6       92.03       87.38      9.91 o 
   7   8   6      178.75      176.41     15.00 o 
  -2   9   6      262.39      274.73     20.69 o 
  -1   9   6      244.33      243.65     19.59 o 
   0   9   6        9.43       12.90      2.62 o 
   1   9   6       15.41       24.55      4.22 o 
   2   9   6      182.86      166.97     15.92 o 
   3   9   6      237.34      237.99     19.77 o 
   4   9   6        0.70        2.54      1.70 o 
   5   9   6       16.49       15.16      3.51 o 
   6   9   6        3.86        6.58      1.89 o 
   7   9   6      248.23      290.04     21.64 o 
  -2  10   6       99.83      110.62     11.01 o 
  -1  10   6       83.80      106.24     10.80 o 
   0  10   6       12.38       23.16      3.25 o 
   1  10   6      136.04      134.51     13.90 o 
   2  10   6       95.72      113.34     12.61 o 
   3  10   6      103.32       98.76     11.54 o 
   4  10   6       59.90       63.39      8.23 o 
   5  10   6       14.15       16.94      2.70 o 
   6  10   6       64.44       71.12      8.58 o 
   7  10   6       86.40       98.34     10.10 o 
   2  11   6       44.56       40.99      5.56 o 
   3  11   6       96.09      103.85     11.54 o 
   4  11   6       21.78       24.44      3.86 o 
   5  11   6       25.32       33.72      4.83 o 
   6  11   6       18.73       22.50      3.46 o 
   7  11   6       82.51      105.11     10.78 o 
  -3 -10   7        5.94        8.55      2.07 o 
  -2 -10   7      101.05      105.60      7.54 o 
  -1 -10   7        9.13       13.40      2.41 o 
   0 -10   7        5.38        7.68      2.73 o 
  -4  -9   7       51.07       65.25      8.65 o 
  -3  -9   7       91.39       99.72      7.38 o 
  -2  -9   7       50.27       55.60      5.02 o 
  -1  -9   7        0.02        0.06      0.93 o 
   0  -9   7       61.78       61.11      5.29 o 
   1  -9   7       45.07       46.34      4.29 o 
   2  -9   7        2.44        3.56      1.55 o 
   3  -9   7       34.98       34.62      5.11 o 
  -6  -8   7        0.32        1.97      1.65 o 
  -5  -8   7       67.49       72.07      9.26 o 
  -4  -8   7       48.66       55.62      7.81 o 
  -3  -8   7      162.54      167.76     10.17 o 
  -2  -8   7      101.12      107.00     10.25 o 
  -1  -8   7        6.59        9.22      1.80 o 
   0  -8   7      301.57      272.44     14.28 o 
   1  -8   7       52.08       56.65      5.03 o 
   2  -8   7       39.15       47.03      4.38 o 
   3  -8   7       20.18       18.86      2.86 o 
   4  -8   7        0.08        1.52      1.89 o 
  -7  -7   7        2.43        8.94      1.84 o 
  -6  -7   7        9.80        9.70      2.36 o 
  -5  -7   7       11.60        7.63      2.57 o 
  -4  -7   7      422.48      425.08     28.64 o 
  -3  -7   7      203.57      210.01     17.83 o 
  -2  -7   7      190.24      179.27     10.27 o 
  -1  -7   7        0.40       15.55      2.39 o 
   0  -7   7      884.64      879.20     30.97 o 
   1  -7   7       80.82       86.84      6.82 o 
   2  -7   7       34.40       34.83      5.64 o 
   3  -7   7      398.25      365.60     25.39 o 
   4  -7   7       11.48       12.56      2.67 o 
   5  -7   7       62.81       70.07      8.34 o 
   6  -7   7       18.26       34.25      4.30 o 
  -7  -6   7        2.87        3.75      1.68 o 
  -6  -6   7        0.14        3.88      1.42 o 
  -5  -6   7       74.18       82.16     10.25 o 
  -4  -6   7      196.81      215.75     17.96 o 
  -3  -6   7      359.31      344.67     23.55 o 
  -2  -6   7      345.01      345.56     22.97 o 
   0  -6   7      280.35      248.14     18.57 o 
   1  -6   7      491.39      459.64     28.14 o 
   2  -6   7       82.88       68.92      8.63 o 
   3  -6   7       35.80       34.51      5.59 o 
   4  -6   7        6.40       12.12      3.25 o 
   5  -6   7      306.33      291.49     22.82 o 
   6  -6   7      165.79      176.10     16.73 o 
   7  -6   7       62.33       62.68      7.37 o 
  -8  -5   7       30.66       39.63      5.77 o 
  -7  -5   7        4.11        6.08      2.39 o 
  -6  -5   7        6.35       11.43      2.91 o 
  -5  -5   7      199.37      233.79     18.96 o 
  -4  -5   7      504.21      517.89     30.89 o 
  -3  -5   7      187.32      212.79     16.86 o 
  -2  -5   7      188.86      183.94     14.95 o 
  -1  -5   7        2.46        3.12      1.65 o 
   0  -5   7       89.61       80.40      9.00 o 
   1  -5   7     1324.84     1280.42     58.43 o 
   2  -5   7      164.20      142.22     13.14 o 
   3  -5   7      113.50       98.13     10.70 o 
   4  -5   7      128.01      139.54     13.51 o 
   5  -5   7      480.19      471.55     31.18 o 
   6  -5   7      314.20      281.34     22.89 o 
   7  -5   7       42.68       49.41      6.66 o 
  -8  -4   7       62.66       74.27      9.65 o 
  -7  -4   7        4.29       10.88      3.09 o 
  -6  -4   7        2.39        4.01      1.47 o 
  -5  -4   7      240.89      244.05     18.99 o 
  -4  -4   7      567.81      602.77     33.31 o 
  -3  -4   7     1019.21     1087.20     50.88 o 
  -2  -4   7       25.76       21.22      4.80 o 
  -1  -4   7        5.31        4.54      1.94 o 
   0  -4   7      627.43      610.64     31.71 o 
   1  -4   7     1056.40     1016.31     47.39 o 
   2  -4   7      712.54      665.24     35.01 o 
   3  -4   7      432.84      417.18     25.81 o 
   4  -4   7      443.53      386.29     25.41 o 
   5  -4   7      738.28      769.12     43.17 o 
   6  -4   7      170.56      169.07     16.89 o 
   7  -4   7        9.45        8.44      2.36 o 
   8  -4   7        0.67        6.27      2.52 o 
  -8  -3   7       38.39       39.31      5.45 o 
  -7  -3   7       75.91       78.75      9.73 o 
  -6  -3   7       81.09       78.41      9.39 o 
  -5  -3   7      110.98      110.77     11.28 o 
  -4  -3   7      261.31      287.50     14.05 o 
  -3  -3   7        2.89        4.15      2.33 o 
  -2  -3   7      424.61      429.98     17.37 o 
  -1  -3   7       44.74       41.91      5.53 o 
   0  -3   7      213.26       83.24      8.29 o 
   1  -3   7     1228.60     1158.21     51.43 o 
   2  -3   7     2067.29     2104.77     86.78 o 
   3  -3   7      150.39      149.19     12.95 o 
   4  -3   7      118.84      114.00     11.67 o 
   5  -3   7        5.00        4.04      1.84 o 
   6  -3   7      104.27       95.82     11.51 o 
   7  -3   7       15.24       23.47      4.27 o 
   8  -3   7        0.85        1.73      1.99 o 
   9  -3   7        2.67        4.41      2.33 o 
  -8  -2   7       53.36       58.73      9.35 o 
  -7  -2   7        0.14        0.03      1.25 o 
  -6  -2   7       60.72       64.15      5.91 o 
  -5  -2   7        7.88       15.42      2.53 o 
  -4  -2   7      246.64      265.42     13.32 o 
  -3  -2   7      386.82      400.17     16.84 o 
  -2  -2   7      271.27      273.10     16.86 o 
  -1  -2   7     1256.41     1335.39     56.04 o 
   0  -2   7      123.24       90.84      8.26 o 
   1  -2   7       94.06       61.52      6.84 o 
   2  -2   7      729.88      748.35     36.37 o 
   3  -2   7       53.48       55.31      7.03 o 
   4  -2   7      190.12      185.80     15.24 o 
   5  -2   7      461.08      518.80     32.02 o 
   6  -2   7     1258.39     1285.35     64.28 o 
   7  -2   7       56.16       58.17      8.42 o 
   8  -2   7       10.48       12.43      2.96 o 
   9  -2   7       34.27       41.44      5.82 o 
  -8  -1   7      234.73      277.69     25.07 o 
  -7  -1   7       10.44       15.72      2.16 o 
  -6  -1   7      422.58      453.14     21.05 o 
  -5  -1   7      330.79      354.70     16.91 o 
  -4  -1   7      106.65      119.34      7.94 o 
  -3  -1   7      428.47      442.75     18.07 o 
  -2  -1   7       71.21       89.30      7.74 o 
  -1  -1   7      136.42      154.02     10.65 o 
   0  -1   7     2345.91     2334.15     90.84 o 
   1  -1   7     1341.89     1320.73     55.26 o 
   2  -1   7     1065.28     1108.05     48.65 o 
   3  -1   7     1102.16     1216.22     54.13 o 
   4  -1   7      490.94      501.47     28.98 o 
   5  -1   7      289.96      287.19     21.29 o 
   6  -1   7      611.54      662.96     39.39 o 
   7  -1   7      377.86      400.16     29.71 o 
   8  -1   7       20.62       21.53      4.90 o 
   9  -1   7       19.41       22.87      4.12 o 
  -8   0   7      104.16      123.49     14.82 o 
  -7   0   7       41.10       53.63      8.02 o 
  -6   0   7       72.52       76.65     10.46 o 
  -5   0   7      343.78      341.70     17.30 o 
  -4   0   7      527.98      533.25     21.36 o 
  -3   0   7      311.04      295.97     10.32 o 
  -2   0   7        1.63        9.55      1.65 o 
  -1   0   7     1023.03     1081.22     44.74 o 
   0   0   7     1644.55     1632.93     64.62 o 
   1   0   7     1561.17     1670.62     66.90 o 
   2   0   7     1170.31     1223.49     51.85 o 
   3   0   7       45.79       64.28      7.00 o 
   4   0   7      735.58      781.21     39.65 o 
   5   0   7      998.36     1097.56     53.66 o 
   6   0   7      756.74      827.94     45.58 o 
   7   0   7      156.89      174.29     17.70 o 
   8   0   7        5.57        4.12      2.02 o 
   9   0   7      158.09      145.23     16.84 o 
  10   0   7       59.05       61.55      8.58 o 
  -8   1   7       37.64       41.17      7.03 o 
  -7   1   7      110.27      118.14     14.63 o 
  -6   1   7      144.15      145.39     16.23 o 
  -5   1   7      234.54      255.19     21.95 o 
  -4   1   7        4.28        6.06      2.44 o 
  -3   1   7      847.84      826.97     28.59 o 
  -2   1   7       22.94       23.64      2.61 o 
  -1   1   7     2123.51     2216.14     65.42 o 
   0   1   7     1800.31     1846.49     50.65 o 
   1   1   7     1134.20     1024.43     76.16 o 
   2   1   7      251.16      214.99     13.30 o 
   3   1   7      286.26      315.14     18.99 o 
   4   1   7      336.31      348.60     21.85 o 
   5   1   7     1187.18     1338.85     62.07 o 
   6   1   7     1563.16     1640.22     75.95 o 
   7   1   7      351.43      369.01     22.74 o 
   8   1   7        0.03        3.96      1.84 o 
   9   1   7       54.16       65.14      9.78 o 
  10   1   7       87.74      101.59     12.72 o 
  -7   2   7       13.16       13.48      2.67 o 
  -6   2   7       74.81       72.01     10.75 o 
  -5   2   7      316.00      292.30     24.44 o 
  -4   2   7      549.31      530.66     35.17 o 
  -3   2   7      885.11      866.39     29.81 o 
  -2   2   7       65.68       60.13      6.27 o 
  -1   2   7      619.10      647.94     38.92 o 
   0   2   7      540.81      516.95     16.88 o 
   2   2   7        5.20        9.52      3.02 o 
   3   2   7       48.51       70.38      5.14 o 
   4   2   7      428.18      387.56     16.00 o 
   5   2   7      652.68      691.37     24.98 o 
   6   2   7      435.61      431.54     24.02 o 
   7   2   7      128.55      142.26      9.10 o 
   8   2   7      107.64       94.88     12.33 o 
   9   2   7      145.48      158.19     17.73 o 
  10   2   7      183.73      188.92     19.93 o 
  -7   3   7        9.35        8.23      2.41 o 
  -6   3   7       58.07       57.12      9.26 o 
  -5   3   7      113.51      113.61     13.85 o 
  -4   3   7     1123.51     1126.98     63.02 o 
  -3   3   7      881.28      836.15     48.78 o 
  -2   3   7       84.45       78.62      6.20 o 
  -1   3   7       75.38       75.82      7.76 o 
   0   3   7      819.59      877.48     39.70 o 
   1   3   7      113.71      161.23     12.33 o 
   2   3   7        6.48        9.41      1.64 o 
   3   3   7       34.85       34.59      3.27 o 
   4   3   7      457.98      402.77     55.81 o 
   5   3   7      974.20      915.77     30.96 o 
   6   3   7      293.91      279.46     13.57 o 
   7   3   7       27.46       24.99      3.23 o 
   8   3   7      116.42      111.93     13.58 o 
   9   3   7       55.91       68.79     10.04 o 
  10   3   7      187.14      178.85     19.33 o 
  -6   4   7        1.14        1.13      1.34 o 
  -5   4   7      110.55      114.47     14.24 o 
  -4   4   7      201.41      198.99     19.35 o 
  -3   4   7       76.86       69.57      9.91 o 
  -2   4   7      240.49      227.71     12.26 o 
  -1   4   7      642.12      655.43     32.68 o 
   0   4   7      553.71      563.04     29.29 o 
   1   4   7      911.64      921.40     42.38 o 
   2   4   7       19.38       15.37      4.12 o 
   3   4   7      254.88      258.67     11.42 o 
   4   4   7      482.08      500.43     19.01 o 
   5   4   7      503.06      497.20     19.62 o 
   6   4   7      249.87      272.25     13.48 o 
   7   4   7       15.65       17.62      2.84 o 
   8   4   7       11.81       24.18      3.93 o 
   9   4   7       17.77       24.21      3.99 o 
  10   4   7      179.80      168.07     17.86 o 
  -6   5   7       41.37       43.98      7.13 o 
  -5   5   7      228.38      240.87     23.03 o 
  -4   5   7      483.74      469.45     34.62 o 
  -3   5   7       34.77       33.99      6.40 o 
  -2   5   7      273.16      223.54     15.85 o 
  -1   5   7      337.07      344.78     21.69 o 
   0   5   7      958.35      955.55     44.74 o 
   1   5   7      551.72      546.60     29.87 o 
   2   5   7      131.99      138.60     12.40 o 
   3   5   7        6.80       13.16      3.99 o 
   4   5   7      413.29      402.08     24.05 o 
   5   5   7      877.31      820.23     28.57 o 
   6   5   7       43.13       45.89      6.39 o 
   7   5   7       58.72       60.01      5.24 o 
   8   5   7        1.04       -1.08      1.60 o 
   9   5   7        7.71       12.64      3.38 o 
  10   5   7       61.85       57.72      8.60 o 
  -5   6   7      281.68      273.79     25.52 o 
  -4   6   7      442.66      420.04     32.78 o 
  -3   6   7      116.09      135.82     15.29 o 
  -2   6   7       33.95       40.66      6.28 o 
  -1   6   7        6.89        7.23      1.92 o 
   0   6   7      522.30      550.09     31.18 o 
   1   6   7      445.78      443.62     26.78 o 
   2   6   7      162.94      146.07     13.30 o 
   3   6   7        7.84        4.93      1.97 o 
   4   6   7      467.04      417.79     25.62 o 
   5   6   7     1265.80     1268.33     57.30 o 
   6   6   7      154.94      185.02     15.08 o 
   7   6   7        0.13        1.33      1.16 o 
   8   6   7       82.11       90.34     10.49 o 
   9   6   7      102.34       84.60     10.52 o 
  10   6   7       92.06       99.00     11.12 o 
  -4   7   7      373.03      408.27     32.81 o 
  -3   7   7        0.63        2.73      1.44 o 
  -2   7   7       69.84       67.34      6.21 o 
  -1   7   7       97.26      100.35      8.15 o 
   0   7   7      160.11      159.00     14.58 o 
   1   7   7      108.18      113.79     12.17 o 
   2   7   7      163.00      187.06     16.18 o 
   3   7   7        0.85        2.78      1.29 o 
   4   7   7      797.40      738.57     39.31 o 
   5   7   7      132.78      128.84     12.72 o 
   6   7   7      169.34      180.85     15.58 o 
   7   7   7       19.22       25.52      5.48 o 
   9   7   7      167.17      155.20     14.95 o 
  10   7   7       38.18       39.47      5.56 o 
  -3   8   7        0.52        3.09      2.02 o 
  -2   8   7      230.18      241.74     14.55 o 
  -1   8   7      362.26      361.48     18.88 o 
   0   8   7      132.02      136.65     10.28 o 
   1   8   7      356.54      354.32     25.02 o 
   2   8   7      101.97      104.32     11.75 o 
   3   8   7      212.91      209.56     18.02 o 
   4   8   7      120.18      116.83     12.61 o 
   5   8   7      147.50      167.13     15.42 o 
   6   8   7      102.82      128.68     13.11 o 
   7   8   7        0.56        6.87      1.99 o 
  -2   9   7       72.24       80.64      9.15 o 
  -1   9   7      212.78      227.50     19.09 o 
   0   9   7      316.75      314.70     23.79 o 
   1   9   7      277.33      269.01     21.71 o 
   2   9   7        8.33        8.26      2.94 o 
   3   9   7      125.70      115.52     12.19 o 
   4   9   7      138.01      143.11     14.29 o 
   5   9   7      148.59      125.04     12.59 o 
   6   9   7      120.75      129.10     13.19 o 
   7   9   7        0.01        1.70      1.68 o 
  -1  10   7      138.38      149.43     13.74 o 
   0  10   7      166.32      174.45     16.13 o 
   1  10   7       48.17       51.56      7.00 o 
   2  10   7       38.08       44.90      6.40 o 
   3  10   7       13.70       15.89      2.65 o 
   4  10   7      137.73      136.50     14.08 o 
   5  10   7       97.71      100.28     10.65 o 
   6  10   7       38.61       47.62      5.77 o 
   7  10   7       57.42       64.22      7.89 o 
  -3  -9   8        1.49        3.91      1.47 o 
  -2  -9   8       52.04       59.71      7.61 o 
  -1  -9   8      127.14      143.03     14.08 o 
   0  -9   8       14.63       16.97      4.38 o 
   1  -9   8       26.15       32.62      3.57 o 
   2  -9   8       99.11      103.25     10.57 o 
  -5  -8   8        1.02        4.75      1.60 o 
  -4  -8   8        2.63        5.04      1.26 o 
  -3  -8   8       45.38       50.98      6.98 o 
  -2  -8   8      206.48      205.42     18.78 o 
  -1  -8   8      289.87      288.55     22.53 o 
   0  -8   8      134.04      148.77     14.61 o 
   1  -8   8       10.92        9.07      2.36 o 
   2  -8   8      288.97      301.90     23.21 o 
   3  -8   8       67.90       62.18      7.42 o 
   4  -8   8       91.89       78.41      8.42 o 
  -6  -7   8       44.05       45.68      6.45 o 
  -5  -7   8        8.72       17.10      4.30 o 
  -4  -7   8       14.26       15.34      3.91 o 
  -3  -7   8       90.15       99.73     11.15 o 
  -2  -7   8      303.30      313.88     22.58 o 
  -1  -7   8     1156.80     1066.87     54.10 o 
   0  -7   8      168.00      168.44     15.68 o 
   1  -7   8        0.05       -0.03      1.29 o 
   2  -7   8       42.18       51.24      7.32 o 
   3  -7   8      486.01      464.52     30.47 o 
   4  -7   8      315.81      284.43     21.98 o 
   5  -7   8       74.60       74.82      7.74 o 
  -7  -6   8      211.31      256.87     21.29 o 
  -6  -6   8       61.89       79.15      9.62 o 
  -5  -6   8       62.64       72.49      9.10 o 
  -4  -6   8       37.65       45.32      6.53 o 
  -3  -6   8       41.64       55.99      7.61 o 
  -2  -6   8       63.12       62.78      8.02 o 
  -1  -6   8      301.31      272.87     20.40 o 
   0  -6   8      518.96      475.98     29.27 o 
   1  -6   8        1.55        3.88      1.84 o 
   2  -6   8       21.94       27.56      4.62 o 
   3  -6   8      258.74      246.33     19.62 o 
   4  -6   8      260.70      253.17     20.72 o 
   5  -6   8       76.86       67.79      8.44 o 
   6  -6   8        0.09        1.10      1.97 o 
  -7  -5   8        4.97        6.84      2.23 o 
  -6  -5   8       87.83      108.70     11.80 o 
  -5  -5   8       74.31       90.53     10.18 o 
  -4  -5   8       30.73       25.94      4.67 o 
  -3  -5   8      170.71      166.34     14.69 o 
  -2  -5   8       72.04       85.52      9.49 o 
   0  -5   8       70.32       65.59      8.10 o 
   1  -5   8       42.61       37.16      5.82 o 
   2  -5   8      141.24      128.37     12.64 o 
   3  -5   8      128.62      107.13     11.62 o 
   4  -5   8      200.71      166.55     15.34 o 
   5  -5   8      157.16      141.12     14.42 o 
   6  -5   8       63.04       68.24      8.58 o 
   7  -5   8      103.92      104.32     11.70 o 
  -8  -4   8       15.23       18.30      2.88 o 
  -7  -4   8       12.34       10.52      2.75 o 
  -6  -4   8       27.38       27.17      4.20 o 
  -5  -4   8       29.39       32.70      5.24 o 
  -4  -4   8      103.94      108.36     11.17 o 
  -3  -4   8      539.27      539.36     30.58 o 
  -2  -4   8       62.71       68.84      8.18 o 
  -1  -4   8      317.94      301.43     19.38 o 
   0  -4   8      143.81      140.07     12.35 o 
   1  -4   8      202.36      204.03     15.81 o 
   2  -4   8      360.01      337.64     22.32 o 
   3  -4   8      306.08      269.51     19.80 o 
   4  -4   8     1215.02     1178.30     57.33 o 
   5  -4   8       26.74       28.95      4.93 o 
   6  -4   8       25.49       26.78      4.56 o 
   7  -4   8      100.70      111.66     12.33 o 
   8  -4   8       53.79       76.24      9.28 o 
  -8  -3   8       19.66       23.37      5.04 o 
  -7  -3   8       66.76       82.11      9.70 o 
  -6  -3   8      134.60      142.14     13.64 o 
  -5  -3   8       32.33       34.51      5.27 o 
  -4  -3   8      153.82      152.37     13.14 o 
  -3  -3   8        9.34        9.10      3.07 o 
  -2  -3   8     1328.12     1398.04     60.82 o 
  -1  -3   8       34.72       87.96      8.68 o 
   0  -3   8      128.17      115.52     10.52 o 
   1  -3   8      467.12      488.88     27.14 o 
   2  -3   8      572.90      564.38     30.84 o 
   3  -3   8      570.37      491.84     28.69 o 
   4  -3   8      231.62      231.20     18.20 o 
   5  -3   8      583.83      579.22     35.40 o 
   6  -3   8       59.10       61.21      8.76 o 
   7  -3   8      145.42      146.10     15.73 o 
   8  -3   8      209.62      205.21     19.90 o 
  -7  -2   8      186.43      196.69     16.91 o 
  -6  -2   8      422.58      420.65     24.55 o 
  -5  -2   8      102.04      122.44      9.44 o 
  -4  -2   8       52.25       47.50      4.52 o 
  -3  -2   8      310.48      297.98     14.17 o 
  -1  -2   8      176.25      113.50      9.62 o 
   0  -2   8        0.50        3.17      1.15 o 
   1  -2   8       13.14        8.52      2.83 o 
   2  -2   8      692.83      717.82     35.88 o 
   3  -2   8      955.79      928.17     44.82 o 
   4  -2   8      382.20      354.56     23.50 o 
   5  -2   8       65.02       64.49      8.68 o 
   6  -2   8      173.66      166.66     16.63 o 
   7  -2   8      238.32      239.61     21.61 o 
   8  -2   8      163.27      156.43     16.86 o 
   9  -2   8      137.08      148.83     15.76 o 
  -8  -1   8       39.79       39.05      6.40 o 
  -7  -1   8      320.93      358.12     29.50 o 
  -6  -1   8      144.30      167.52     17.44 o 
  -5  -1   8       83.27       87.55      6.98 o 
  -4  -1   8        2.92        3.45      0.98 o 
  -3  -1   8      332.33      337.25     22.68 o 
  -2  -1   8      644.92      629.63     30.47 o 
  -1  -1   8      613.01      579.75     28.03 o 
   0  -1   8      201.40      179.48     12.30 o 
   1  -1   8      277.36      272.71     16.84 o 
   2  -1   8      766.09      809.32     38.45 o 
   3  -1   8      165.17      165.87     13.45 o 
   4  -1   8      343.32      333.76     22.19 o 
   5  -1   8       28.26       30.53      5.43 o 
   6  -1   8       23.57       28.51      6.82 o 
   7  -1   8      638.94      672.90     42.30 o 
   8  -1   8      508.43      498.53     36.09 o 
   9  -1   8       86.97      105.27     13.09 o 
  -8   0   8       32.31       39.44      6.45 o 
  -7   0   8      227.38      241.90     22.74 o 
  -6   0   8      194.14      193.22     19.17 o 
  -5   0   8      107.25      121.45     13.72 o 
  -4   0   8      384.33      385.44     17.11 o 
  -3   0   8      219.36      230.74     18.62 o 
  -2   0   8      227.56      231.69     10.19 o 
  -1   0   8     1213.96     1276.33     52.45 o 
   0   0   8       27.80       23.47      3.09 o 
   1   0   8       19.57       15.03      2.44 o 
   2   0   8      790.57      782.83     36.50 o 
   3   0   8     1885.39     2037.21     83.66 o 
   4   0   8       85.86       87.75      9.57 o 
   5   0   8       23.40       25.12      5.98 o 
   6   0   8        5.36        7.92      2.62 o 
   7   0   8      501.78      532.02     35.80 o 
   8   0   8      317.77      335.49     27.67 o 
   9   0   8       28.30       32.81      4.72 o 
  -7   1   8      270.61      312.99     27.93 o 
  -6   1   8      125.08      134.40     15.76 o 
  -5   1   8        0.13        2.23      1.36 o 
  -4   1   8        0.75        1.29      1.08 o 
  -3   1   8      382.75      365.31     26.57 o 
  -2   1   8     1184.69     1158.23     41.63 o 
  -1   1   8      721.44      683.40     21.92 o 
   0   1   8        3.55        8.72      1.29 o 
   1   1   8      764.66      813.49     25.91 o 
   2   1   8      924.40      931.50     41.20 o 
   3   1   8      158.86      152.29     12.06 o 
   4   1   8      448.65      446.06     26.36 o 
   5   1   8       90.41      104.56     11.20 o 
   6   1   8      124.54      115.02     12.88 o 
   7   1   8      179.05      215.59     12.34 o 
   8   1   8      282.89      293.24     25.28 o 
   9   1   8       49.49       52.27      7.68 o 
  10   1   8        1.69       -2.15      2.36 o 
  -7   2   8      111.54      111.93     14.06 o 
  -6   2   8      205.43      217.11     21.56 o 
  -5   2   8       47.32       42.56      7.32 o 
  -4   2   8        1.01        2.70      1.34 o 
  -3   2   8       37.12       30.03      5.93 o 
  -2   2   8     1921.58     1994.62     78.20 o 
  -1   2   8     1883.69     1816.01     72.35 o 
   0   2   8        3.16        3.93      1.39 o 
   1   2   8       94.18      105.21      9.70 o 
   3   2   8       62.82       53.16      4.50 o 
   4   2   8        3.21        7.32      1.93 o 
   5   2   8       23.32       25.18      3.35 o 
   6   2   8      387.97      388.44     17.47 o 
   7   2   8      275.52      281.65     14.55 o 
   8   2   8      557.01      586.93     39.02 o 
   9   2   8       66.32       64.22      9.49 o 
  10   2   8        9.11       11.46      3.28 o 
  -6   3   8       38.38       39.15      6.98 o 
  -5   3   8       53.01       57.35      9.28 o 
  -4   3   8        1.74        2.41      1.52 o 
  -3   3   8      475.00      410.63     30.03 o 
  -2   3   8      625.97      620.16     30.97 o 
  -1   3   8      505.52      535.22     28.09 o 
   0   3   8      280.77      263.30     17.26 o 
   1   3   8      110.84       96.77      9.44 o 
   3   3   8     1114.20     1079.67     33.75 o 
   4   3   8      616.20      619.77     25.07 o 
   5   3   8      102.81      104.88      7.37 o 
   6   3   8       68.73       65.48      5.64 o 
   7   3   8      236.66      233.27     12.83 o 
   8   3   8       96.13      101.49     12.48 o 
   9   3   8       47.48       48.23      7.61 o 
  10   3   8       19.73       18.72      3.70 o 
  -6   4   8        1.41        0.21      1.68 o 
  -5   4   8        7.14        6.29      1.94 o 
  -4   4   8       94.73       94.36     12.40 o 
  -3   4   8       52.97       58.17      9.07 o 
  -2   4   8     1554.31     1565.88     86.90 o 
  -1   4   8      105.63       86.31      8.94 o 
   0   4   8        3.66        5.87      2.15 o 
   1   4   8      189.71      196.06     15.08 o 
   2   4   8      516.90      478.21     26.88 o 
   3   4   8      721.74      666.42     33.88 o 
   4   4   8        3.18        7.38      2.65 o 
   5   4   8     1138.91     1085.41     35.57 o 
   6   4   8      210.08      218.67     11.90 o 
   7   4   8      197.01      210.12     12.02 o 
   8   4   8        3.90        5.30      1.97 o 
   9   4   8        7.05        9.97      2.70 o 
  10   4   8        1.18        3.65      2.20 o 
  -5   5   8        0.49        0.60      1.63 o 
  -4   5   8      161.65      145.81     16.50 o 
  -3   5   8      522.84      490.11     35.22 o 
  -2   5   8        3.89       10.08      1.83 o 
  -1   5   8      150.70      166.34     14.03 o 
   0   5   8       21.31       18.72      4.64 o 
   1   5   8      165.94      191.39     15.50 o 
   2   5   8      153.77      168.15     14.32 o 
   3   5   8      698.33      647.49     34.38 o 
   4   5   8      165.00      151.92     13.30 o 
   5   5   8      172.01      154.31     13.56 o 
   6   5   8      376.03      397.49     17.81 o 
   7   5   8      447.07      448.45     24.32 o 
   8   5   8       26.54       20.87      3.54 o 
   9   5   8        1.94        3.12      2.23 o 
  10   5   8        3.70        5.30      2.23 o 
  -4   6   8      104.52      111.32     14.32 o 
  -3   6   8      194.60      181.92     18.83 o 
  -2   6   8      597.62      583.91     33.41 o 
  -1   6   8        1.58        2.78      1.52 o 
   0   6   8      305.12      273.92     20.14 o 
   1   6   8      256.14      280.63     20.43 o 
   2   6   8      402.77      401.74     25.67 o 
   3   6   8      106.67      113.58     11.70 o 
   4   6   8      372.01      379.29     24.76 o 
   5   6   8        2.23        6.40      2.02 o 
   6   6   8      696.03      656.25     35.74 o 
   7   6   8      621.26      661.47     35.95 o 
   9   6   8       46.62       48.59      6.58 o 
  10   6   8       24.30       23.94      3.38 o 
  -4   7   8      191.71      202.06     20.90 o 
  -3   7   8      444.48      458.01     35.27 o 
  -2   7   8      177.68      188.88     12.13 o 
  -1   7   8       20.38       27.67      3.83 o 
   0   7   8       69.23       68.87      8.52 o 
   1   7   8      520.01      482.09     30.29 o 
   2   7   8      224.99      217.90     18.15 o 
   3   7   8      865.01      773.94     41.46 o 
   4   7   8      184.64      205.86     17.33 o 
   5   7   8       49.47       47.41      6.82 o 
   6   7   8       16.63       17.12      4.35 o 
   7   7   8      178.07      203.24     16.76 o 
  -3   8   8      337.20      318.03     28.53 o 
  -2   8   8      168.59      162.05     11.20 o 
  -1   8   8        0.32        2.86      1.15 o 
   0   8   8        1.82        2.65      1.65 o 
   1   8   8      212.59      202.98     17.89 o 
   2   8   8      601.89      612.37     36.85 o 
   3   8   8       97.24      116.04     12.48 o 
   4   8   8      224.98      212.29     18.41 o 
   5   8   8       65.03       72.59      9.26 o 
   6   8   8      143.93      147.59     14.19 o 
   7   8   8       15.30       16.71      2.39 o 
  -2   9   8       17.16       22.40      4.27 o 
  -1   9   8       73.46       76.76      6.74 o 
   0   9   8       26.98       34.70      3.51 o 
   1   9   8       92.00       73.46      9.31 o 
   2   9   8      121.11      133.48     13.77 o 
   3   9   8      181.70      180.90     16.63 o 
   4   9   8       11.08       13.85      3.99 o 
   5   9   8       16.02       16.10      3.54 o 
   6   9   8       69.24       68.29      8.55 o 
   7   9   8      142.64      158.97     14.82 o 
   0  10   8        2.29       -1.57      2.07 o 
   1  10   8       47.26       37.29      5.01 o 
   2  10   8       82.05       73.56      8.89 o 
   3  10   8        6.47        6.29      1.99 o 
   4  10   8       28.82       32.07      4.83 o 
   5  10   8       35.13       31.86      4.17 o 
   6  10   8       67.60       67.92      8.94 o 
   7  10   8        2.46        2.67      2.02 o 
  -4  -8   9        7.40        6.29      1.97 o 
  -3  -8   9        8.50        4.69      1.55 o 
  -2  -8   9       55.08       49.22      7.32 o 
  -1  -8   9       23.41       29.08      4.33 o 
   0  -8   9      123.78      132.04     14.06 o 
   1  -8   9      292.91      293.85     23.42 o 
   2  -8   9      345.65      385.21     27.80 o 
   3  -8   9        1.86       -0.58      1.78 o 
  -5  -7   9       83.39       88.56     10.36 o 
  -4  -7   9       28.27       35.98      5.27 o 
  -3  -7   9       14.47       15.18      2.67 o 
  -1  -7   9       35.20       39.15      5.87 o 
   0  -7   9       18.85       22.40      5.27 o 
   1  -7   9      117.91      116.41     12.35 o 
   2  -7   9      113.07      104.90     11.62 o 
   3  -7   9        2.22        1.65      1.55 o 
   4  -7   9       79.22       89.19     10.15 o 
  -6  -6   9        7.28        7.42      2.20 o 
  -5  -6   9       59.87       54.13      7.50 o 
  -4  -6   9       54.91       64.91      8.42 o 
  -3  -6   9       91.62       98.34     10.99 o 
  -2  -6   9       11.63       12.85      3.65 o 
  -1  -6   9       43.08       42.93      6.56 o 
   0  -6   9      331.95      301.43     22.11 o 
   1  -6   9       50.20       43.61      6.48 o 
   2  -6   9        5.51        8.16      2.33 o 
   3  -6   9       23.25       22.05      3.80 o 
   4  -6   9      102.22      111.77     12.01 o 
   5  -6   9      291.64      290.94     23.34 o 
  -7  -5   9       34.62       32.34      4.90 o 
  -6  -5   9       37.77       32.02      4.62 o 
  -5  -5   9       73.19       73.32      8.71 o 
  -4  -5   9      509.40      519.20     31.92 o 
  -3  -5   9       36.93       38.71      5.66 o 
  -2  -5   9        5.13        6.58      2.54 o 
  -1  -5   9       93.32       75.53      9.23 o 
   0  -5   9       63.24       74.77      8.84 o 
   1  -5   9      475.61      456.86     28.45 o 
   2  -5   9      173.48      160.78     14.74 o 
   3  -5   9       69.57       59.16      7.81 o 
   4  -5   9      161.48      177.67     16.21 o 
   5  -5   9      126.79      120.00     13.06 o 
   6  -5   9      172.47      173.61     17.44 o 
  -7  -4   9        0.19        0.47      1.91 o 
  -6  -4   9       15.49       24.86      4.20 o 
  -5  -4   9       11.11       20.51      4.88 o 
  -4  -4   9      183.23      189.79     15.97 o 
  -3  -4   9      304.67      296.37     20.72 o 
  -2  -4   9        1.85        4.20      1.76 o 
   0  -4   9      192.42      195.82     15.60 o 
   1  -4   9      293.64      277.85     19.69 o 
   2  -4   9       53.09       54.73      7.42 o 
   3  -4   9       15.07       20.17      5.43 o 
   4  -4   9        7.31        6.79      2.18 o 
   5  -4   9       24.51       18.41      4.48 o 
   6  -4   9      269.81      276.67     23.44 o 
   7  -4   9       19.62       16.73      2.75 o 
  -7  -3   9        2.39        8.37      1.97 o 
  -6  -3   9       56.14       73.46      8.55 o 
  -5  -3   9      194.70      234.11     18.02 o 
  -4  -3   9      318.47      298.17     20.82 o 
  -3  -3   9       40.53       53.05      6.90 o 
  -2  -3   9      249.08      241.95     17.07 o 
  -1  -3   9        4.52        6.06      1.97 o 
   0  -3   9      207.23      187.27     14.50 o 
   1  -3   9      188.02      206.83     15.71 o 
   2  -3   9       15.24       17.99      4.64 o 
   3  -3   9      327.95      304.10     21.24 o 
   4  -3   9       61.35       59.06      7.97 o 
   5  -3   9      800.53      825.34     45.81 o 
   6  -3   9       73.03       74.61      9.65 o 
   7  -3   9        5.83       14.84      3.67 o 
   8  -3   9       34.02       51.95      6.53 o 
  -6  -2   9       96.27      116.07     11.46 o 
  -5  -2   9      421.04      437.86     20.27 o 
  -4  -2   9      649.40      692.11     27.37 o 
  -3  -2   9      100.21      114.87      7.83 o 
  -2  -2   9       11.22       13.32      3.51 o 
  -1  -2   9      545.20      572.04     29.27 o 
   0  -2   9      363.41      338.46     20.40 o 
   1  -2   9      398.20      416.71     23.97 o 
   2  -2   9      218.02      187.14     14.61 o 
   3  -2   9      150.97      158.29     13.64 o 
   4  -2   9      506.47      490.51     29.71 o 
   5  -2   9      240.30      253.51     20.61 o 
   6  -2   9      274.92      283.46     23.16 o 
   7  -2   9        0.72       -1.78      1.78 o 
   8  -2   9        2.58        4.20      2.05 o 
  -7  -1   9        0.28        1.86      2.05 o 
  -6  -1   9       45.34       51.19      8.00 o 
  -5  -1   9      589.48      645.00     41.67 o 
  -4  -1   9      259.07      256.99     13.47 o 
  -3  -1   9      335.86      336.36     15.67 o 
  -2  -1   9      109.11      104.45      9.15 o 
  -1  -1   9      421.52      294.48     17.54 o 
   1  -1   9      649.69      667.97     33.04 o 
   2  -1   9      482.29      486.49     26.67 o 
   3  -1   9        8.13       11.80      3.12 o 
   4  -1   9      296.53      301.24     21.08 o 
   5  -1   9      279.06      299.38     22.58 o 
   6  -1   9      206.23      201.67     18.86 o 
   7  -1   9       52.87       49.22      7.21 o 
   8  -1   9       46.53       45.60      7.26 o 
   9  -1   9      158.73      128.61     14.69 o 
  -7   0   9        3.58        3.44      1.97 o 
  -6   0   9       72.49       81.32     10.86 o 
  -5   0   9      205.05      225.27     20.80 o 
  -4   0   9      235.43      257.53     21.71 o 
  -3   0   9        7.04        6.08      2.23 o 
   1   0   9     1889.97     2016.70     81.24 o 
   2   0   9      245.61      250.39     16.34 o 
   3   0   9      151.85       94.02      9.31 o 
   4   0   9      585.47      559.53     31.81 o 
   5   0   9      153.02      158.82     14.92 o 
   6   0   9      254.81      265.42     21.77 o 
   7   0   9      131.14      128.32     14.66 o 
   8   0   9       17.84       20.30      5.04 o 
   9   0   9       75.05       70.62      9.70 o 
  -7   1   9       39.79       34.77      6.40 o 
  -6   1   9       70.52       72.90     10.31 o 
  -5   1   9      271.96      280.76     24.52 o 
  -4   1   9      471.99      457.70     32.70 o 
  -3   1   9        1.29        3.51      1.57 o 
  -2   1   9        6.95        9.39      2.73 o 
  -1   1   9        4.23        4.93      1.49 o 
   0   1   9     3364.99     3352.29     89.54 o 
   1   1   9     1208.60     1217.08     36.85 o 
   2   1   9       25.55       24.64      2.96 o 
   3   1   9      127.79      125.69     10.78 o 
   4   1   9      966.12     1082.61     51.30 o 
   5   1   9      248.47      274.83     20.53 o 
   6   1   9       34.00       42.54      4.52 o 
   7   1   9      247.21      234.28     13.37 o 
   8   1   9       42.89       61.05      8.92 o 
   9   1   9       81.69       87.46     11.33 o 
  -6   2   9      127.35      137.63     16.23 o 
  -5   2   9      258.73      273.44     24.70 o 
  -4   2   9       77.93       84.31     11.28 o 
  -3   2   9       22.80       27.19      5.56 o 
  -1   2   9       99.39      101.86      9.39 o 
   0   2   9      268.25      220.26     15.68 o 
   1   2   9      770.13      715.41     35.27 o 
   2   2   9       14.02       17.41      2.94 o 
   3   2   9       12.97       16.56      4.17 o 
   4   2   9      315.56      298.94     20.09 o 
   5   2   9      272.67      288.19     14.36 o 
   6   2   9      149.90      151.12      9.86 o 
   7   2   9       11.54       13.94      2.60 o 
   8   2   9        8.97       18.28      4.85 o 
   9   2   9      149.30      136.95     15.87 o 
  10   2   9       50.78       51.74      7.00 o 
  -6   3   9       77.39       79.54     11.12 o 
  -5   3   9       63.18       83.32     11.70 o 
  -4   3   9       64.93       59.45      9.36 o 
  -3   3   9       16.50       15.92      4.98 o 
  -2   3   9      234.18      226.16     15.84 o 
  -1   3   9      268.95      279.69     18.57 o 
   0   3   9      573.90      551.24     29.40 o 
   1   3   9      415.93      351.17     21.82 o 
   2   3   9      123.58      124.80     11.51 o 
   3   3   9      152.90      171.64     14.00 o 
   4   3   9      418.20      426.56     26.38 o 
   5   3   9      587.87      596.78     24.35 o 
   6   3   9       76.33       78.61      6.46 o 
   7   3   9       47.05       52.74      5.10 o 
   8   3   9       18.06       18.07      3.91 o 
   9   3   9      138.39      151.50     16.50 o 
  10   3   9       19.61       26.17      4.41 o 
  -5   4   9      121.69      118.80     14.61 o 
  -4   4   9       41.29       42.06      7.40 o 
  -3   4   9       11.51       14.82      4.38 o 
  -2   4   9      719.17      681.00     54.43 o 
  -1   4   9      815.16      849.29     41.44 o 
   0   4   9      495.43      454.60     26.78 o 
   1   4   9      331.13      318.84     21.14 o 
   2   4   9        9.49       13.06      3.72 o 
   3   4   9      355.31      343.44     22.16 o 
   4   4   9       52.08       60.61      7.74 o 
   5   4   9     1966.78     1990.09     82.08 o 
   6   4   9      124.87      134.24      8.81 o 
   7   4   9        0.49        5.57      1.26 o 
   8   4   9      205.95      215.49     19.83 o 
   9   4   9      148.41      139.78     15.26 o 
  10   4   9        3.56        9.97      3.41 o 
  -4   5   9      145.39      145.91     16.99 o 
  -3   5   9        4.21        5.53      2.20 o 
  -2   5   9        8.69        7.13      1.61 o 
  -1   5   9      543.24      539.84     30.79 o 
   0   5   9      563.07      579.30     32.68 o 
   1   5   9      100.31      104.74     11.07 o 
   2   5   9       22.97       21.66      5.48 o 
   3   5   9      241.70      243.39     18.49 o 
   4   5   9      430.94      416.16     26.07 o 
   5   5   9       24.71       26.20      5.95 o 
   6   5   9      770.79      769.17     39.86 o 
   7   5   9       14.15       20.35      3.36 o 
   8   5   9      353.06      334.10     25.99 o 
   9   5   9      185.46      192.75     18.20 o 
  10   5   9      103.44       84.71     10.36 o 
  -4   6   9       52.19       56.65      8.92 o 
  -3   6   9       60.70       61.68      9.31 o 
  -2   6   9       85.67       80.17      7.14 o 
  -1   6   9      348.37      346.72     23.81 o 
   0   6   9      107.35      100.34     11.07 o 
   1   6   9        1.36       12.01      3.46 o 
   2   6   9        6.55        8.92      3.04 o 
   3   6   9      418.04      387.02     25.78 o 
   4   6   9       38.55       39.65      6.06 o 
   5   6   9      467.81      448.10     28.11 o 
   6   6   9      276.05      291.12     21.27 o 
   7   6   9       49.93       66.16      7.71 o 
   8   6   9       75.06       83.24      9.20 o 
  -3   7   9       21.65       23.37      4.48 o 
  -2   7   9       45.80       42.62      7.00 o 
  -1   7   9      355.79      293.04     20.10 o 
   0   7   9      319.34      303.73     22.79 o 
   1   7   9       12.47       13.19      3.75 o 
   2   7   9        1.13        1.49      1.52 o 
   3   7   9      272.58      257.37     20.40 o 
   4   7   9      312.28      313.33     22.95 o 
   5   7   9      103.47      107.91     11.67 o 
   6   7   9      121.05      126.06     12.56 o 
   7   7   9       17.37       18.20      3.88 o 
   8   7   9       65.25       69.65      8.08 o 
  -2   8   9       52.35       54.39      8.31 o 
  -1   8   9      149.35      136.97     17.64 o 
   0   8   9      119.79      129.65     13.11 o 
   1   8   9       42.13       39.63      5.74 o 
   2   8   9        2.60        7.68      1.89 o 
   3   8   9       40.10       43.51      6.24 o 
   4   8   9      436.47      374.41     26.49 o 
   5   8   9      170.21      169.83     16.13 o 
   6   8   9        5.49       10.33      2.28 o 
   7   8   9        4.90        7.03      1.91 o 
   8   8   9       67.78       72.98      8.42 o 
  -1   9   9      164.59      181.61     24.53 o 
   0   9   9       27.64       25.62      3.80 o 
   1   9   9       40.90       57.35      7.71 o 
   2   9   9        0.08        0.52      1.76 o 
   3   9   9       39.89       34.88      5.04 o 
   4   9   9       82.22       90.34     10.83 o 
   5   9   9       14.14       11.70      2.83 o 
   6   9   9       70.29       77.91      9.34 o 
   7   9   9       24.30       26.75      3.70 o 
   8   9   9       32.90       45.37      5.43 o 
   3  10   9       59.72       55.02      6.98 o 
   4  10   9       23.91       23.08      3.51 o 
   5  10   9       31.38       33.54      4.41 o 
   6  10   9        7.59        6.92      2.26 o 
  -2  -8  10      136.80      136.68     14.27 o 
  -1  -8  10       44.25       42.14      5.48 o 
   0  -8  10       36.51       39.60      5.61 o 
   1  -8  10        0.14        1.42      1.70 o 
  -4  -7  10       11.60       13.74      3.20 o 
  -3  -7  10       35.85       43.14      6.50 o 
  -2  -7  10       32.64       31.31      4.59 o 
  -1  -7  10      266.91      275.80     21.85 o 
   0  -7  10       21.85       24.02      3.30 o 
   1  -7  10        1.85        1.89      1.47 o 
   2  -7  10       14.81       23.97      3.91 o 
   3  -7  10      103.33       91.97     10.28 o 
  -5  -6  10       66.82       61.52      8.44 o 
  -4  -6  10        0.76        4.06      1.78 o 
  -3  -6  10       44.18       50.19      6.84 o 
  -1  -6  10      223.00      214.62     18.36 o 
   0  -6  10        0.66        2.36      1.26 o 
   1  -6  10       26.81       29.06      4.90 o 
   2  -6  10        5.50        4.88      1.65 o 
   3  -6  10       13.96       19.38      3.07 o 
   4  -6  10      134.33      130.52     13.69 o 
   5  -6  10        8.01       11.09      2.96 o 
  -6  -5  10        1.94       -0.03      1.70 o 
  -5  -5  10        1.09        0.63      1.44 o 
  -4  -5  10      162.04      177.49     15.92 o 
  -3  -5  10        1.63        6.74      1.81 o 
  -2  -5  10      285.49      271.61     20.14 o 
  -1  -5  10      135.32      127.92     12.77 o 
   0  -5  10       23.01       27.54      4.62 o 
   1  -5  10      137.71      126.38     12.69 o 
   2  -5  10      107.38      100.15     11.20 o 
   3  -5  10      346.93      326.71     24.05 o 
   4  -5  10        9.57       14.76      2.49 o 
   5  -5  10       10.33       14.55      2.60 o 
   6  -5  10       10.37       15.00      2.70 o 
  -7  -4  10        5.32        3.99      2.18 o 
  -6  -4  10       18.28       26.67      4.25 o 
  -5  -4  10        0.46       -1.18      1.36 o 
  -4  -4  10       13.29       21.82      3.25 o 
  -3  -4  10     1028.58     1083.63     52.90 o 
  -2  -4  10      327.40      295.50     20.27 o 
  -1  -4  10       27.95       29.14      4.88 o 
   0  -4  10        2.95        3.57      1.34 o 
   1  -4  10      176.29      182.39     15.34 o 
   2  -4  10      260.25      256.06     19.69 o 
   3  -4  10      174.42      179.17     15.89 o 
   4  -4  10      452.35      427.31     28.72 o 
   5  -4  10        0.28       -1.49      1.49 o 
   6  -4  10       65.73       77.73      9.49 o 
   7  -4  10      124.53      133.61     14.40 o 
  -6  -3  10       17.70       28.11      3.83 o 
  -5  -3  10        0.15        1.10      1.31 o 
  -4  -3  10       19.82       18.96      3.28 o 
  -3  -3  10      253.55      248.16     18.20 o 
  -2  -3  10      817.52      784.14     39.44 o 
  -1  -3  10      116.39      103.85     10.38 o 
   0  -3  10       91.75       80.88      8.86 o 
   1  -3  10      268.80      276.72     19.33 o 
   2  -3  10      851.19      846.48     43.30 o 
   3  -3  10      167.22      158.90     14.48 o 
   4  -3  10      102.93       93.99     10.62 o 
   5  -3  10        0.49        4.67      1.52 o 
   6  -3  10       49.48       49.88      7.00 o 
   7  -3  10      223.94      230.78     21.11 o 
  -5  -2  10       52.24       57.56      7.03 o 
  -4  -2  10       65.01       77.34      8.55 o 
  -3  -2  10      432.29      481.22     27.43 o 
  -2  -2  10      650.86      629.31     32.54 o 
  -1  -2  10       91.90       87.67      8.86 o 
   0  -2  10        5.36        4.33      1.70 o 
   1  -2  10       18.11       19.14      3.36 o 
   2  -2  10      287.37      277.51     19.30 o 
   3  -2  10      948.98      945.92     46.97 o 
   4  -2  10       69.96       80.93      9.60 o 
   5  -2  10        1.66        1.44      1.39 o 
   6  -2  10      122.77      149.98     15.50 o 
   7  -2  10      280.83      314.51     26.04 o 
   8  -2  10       82.92       92.91     11.30 o 
  -6  -1  10       25.51       33.83      5.72 o 
  -5  -1  10       30.30       28.45      4.83 o 
  -4  -1  10        3.68        4.01      1.84 o 
  -3  -1  10      177.71      206.91     11.49 o 
  -2  -1  10      918.88     1030.29     46.58 o 
  -1  -1  10       13.36       16.44      2.67 o 
   0  -1  10      171.82      145.60     11.33 o 
   1  -1  10        1.74        3.49      1.47 o 
   2  -1  10     1925.87     1964.60     82.21 o 
   3  -1  10      709.00      690.86     36.50 o 
   4  -1  10      182.46      165.66     14.79 o 
   5  -1  10       14.57       10.28      2.86 o 
   6  -1  10       87.94      100.68     12.09 o 
   7  -1  10      116.54      126.64     14.50 o 
   8  -1  10       31.59       34.33      5.14 o 
  -6   0  10       61.53       66.09      9.65 o 
  -5   0  10        0.10       -0.05      1.44 o 
  -4   0  10      136.61      140.85     15.05 o 
  -3   0  10      108.97      118.01     13.43 o 
  -2   0  10      191.19      186.72     13.87 o 
  -1   0  10      140.17      144.42     12.09 o 
   1   0  10        1.80        3.78      1.36 o 
   2   0  10     1720.56     1412.99     61.16 o 
   3   0  10     1731.26     1805.54     76.84 o 
   4   0  10        7.54        8.16      2.47 o 
   5   0  10       28.03       37.27      5.93 o 
   6   0  10       28.68       42.85      6.45 o 
   7   0  10       94.70      108.07     12.98 o 
   8   0  10      132.79      145.68     16.44 o 
   9   0  10       25.13       23.18      3.38 o 
  -6   1  10       76.40       99.18     12.69 o 
  -5   1  10        0.09        1.70      1.47 o 
  -4   1  10       70.87       69.29      9.89 o 
  -3   1  10      344.42      333.08     26.62 o 
  -2   1  10       28.26       24.76      3.83 o 
  -1   1  10        1.17        3.09      1.08 o 
   0   1  10       24.97       26.91      4.51 o 
   1   1  10       20.65       25.72      4.08 o 
   2   1  10      255.61      253.75     18.20 o 
   3   1  10      666.33      567.89     21.77 o 
   4   1  10      125.83      119.11     11.70 o 
   5   1  10      461.90      459.91     20.09 o 
   6   1  10      257.02      267.16     14.49 o 
   7   1  10      342.37      350.04     17.69 o 
   8   1  10      185.29      186.48     18.59 o 
   9   1  10        0.21        3.12      2.18 o 
  -6   2  10       32.27       39.10      6.29 o 
  -5   2  10        1.31        2.91      1.60 o 
  -4   2  10      407.93      383.72     30.24 o 
  -3   2  10      115.22      108.20     13.40 o 
  -2   2  10        3.09        4.69      1.34 o 
  -1   2  10       83.03       74.27      8.02 o 
   0   2  10       18.50       13.30      4.04 o 
   1   2  10      692.26      655.25     34.01 o 
   2   2  10      204.99      192.80     15.47 o 
   3   2  10      783.67      739.85     38.03 o 
   4   2  10       41.18       49.53      4.82 o 
   5   2  10        5.70        5.14      1.47 o 
   6   2  10      310.77      304.13     15.68 o 
   7   2  10      205.79      235.77     13.45 o 
   8   2  10      299.08      281.50     24.36 o 
   9   2  10       34.02       36.61      5.32 o 
  -5   3  10        0.57        2.96      1.57 o 
  -4   3  10       99.50       92.81     12.30 o 
  -3   3  10      850.71      827.86     51.74 o 
  -2   3  10        5.29        7.71      2.18 o 
  -1   3  10       88.59      102.67     10.23 o 
   0   3  10       32.39       35.14      5.11 o 
   1   3  10     1062.34      928.67     44.66 o 
   2   3  10      220.42      214.31     16.65 o 
   3   3  10      200.26      181.08     15.13 o 
   4   3  10      530.69      502.73     29.08 o 
   5   3  10      161.40      157.03      9.90 o 
   6   3  10       99.34      109.72      8.11 o 
   7   3  10       89.25       98.14      7.66 o 
   8   3  10      158.36      178.00     11.38 o 
   9   3  10        5.04        6.69      2.26 o 
  10   3  10      133.02      147.85     16.65 o 
  -4   4  10      148.12      138.20     16.34 o 
  -3   4  10       30.88       29.77      5.82 o 
  -2   4  10      200.34      198.44     12.36 o 
  -1   4  10       63.01       56.93      7.45 o 
   0   4  10        1.17        1.86      1.18 o 
   1   4  10      370.12      357.55     23.47 o 
   2   4  10      388.75      349.10     23.08 o 
   3   4  10        7.39       11.36      3.17 o 
   4   4  10       25.56       27.96      6.14 o 
   5   4  10       43.43       48.36      6.77 o 
   6   4  10      251.99      278.72     20.09 o 
   7   4  10       84.04       92.17      7.30 o 
   8   4  10      160.53      178.83     16.55 o 
   9   4  10       38.48       45.71      6.50 o 
  10   4  10      246.68      256.16     23.26 o 
  -4   5  10      112.37      127.03     15.50 o 
  -3   5  10      369.37      326.50     27.98 o 
  -2   5  10       87.33       73.98     11.17 o 
  -1   5  10        6.21       10.31      3.07 o 
   0   5  10        4.54        7.08      1.97 o 
   1   5  10      860.11      806.83     42.17 o 
   2   5  10      217.11      186.33     16.15 o 
   3   5  10        5.73        8.13      2.91 o 
   4   5  10       19.01       15.53      4.51 o 
   5   5  10      101.07       83.84      9.68 o 
   6   5  10      272.57      261.30     19.54 o 
   7   5  10      299.85      309.45     22.08 o 
   8   5  10      241.13      271.27     19.96 o 
  10   5  10       30.10       30.81      4.56 o 
  -3   6  10      301.50      284.35     25.96 o 
  -2   6  10      162.27      141.67     16.84 o 
  -1   6  10       52.29       42.80      6.03 o 
   0   6  10       27.17       27.69      4.41 o 
   1   6  10      326.54      321.72     23.21 o 
   2   6  10     1193.73     1136.87     55.70 o 
   3   6  10       14.34       27.14      5.93 o 
   4   6  10       13.88       22.32      5.98 o 
   5   6  10       39.28       30.58      6.58 o 
   6   6  10      241.46      219.00     18.04 o 
   7   6  10      152.30      156.27     14.48 o 
   8   6  10        5.03        3.96      1.70 o 
  -2   7  10      119.60      123.39     15.00 o 
  -1   7  10       85.16       68.22      6.63 o 
   0   7  10       49.72       54.36      6.92 o 
   1   7  10      228.71      205.76     18.23 o 
   2   7  10      113.73      128.74     13.48 o 
   3   7  10      279.81      252.57     20.43 o 
   4   7  10       35.76       31.36      7.32 o 
   5   7  10       21.02       23.47      5.56 o 
   6   7  10       45.40       57.01      7.40 o 
   7   7  10      282.90      333.16     23.86 o 
   8   7  10       14.22       16.63      3.41 o 
  -1   8  10        1.84        3.08      2.48 o 
   0   8  10       70.85       80.72      9.52 o 
   1   8  10       17.81       23.03      3.59 o 
   2   8  10      199.49      215.86     19.14 o 
   3   8  10       70.30       70.39      8.89 o 
   4   8  10        0.96        4.43      1.99 o 
   5   8  10        6.64        6.69      1.84 o 
   6   8  10       43.05       39.68      5.30 o 
   7   8  10       67.60       63.75      7.79 o 
   8   8  10       21.25       25.04      3.44 o 
   0   9  10       24.10       22.87      2.53 o 
   1   9  10       87.25       94.41     10.31 o 
   2   9  10       86.72       82.79      9.81 o 
   3   9  10      114.73      128.40     13.22 o 
   4   9  10       57.29       67.24      8.29 o 
   5   9  10       40.01       40.46      5.72 o 
   6   9  10       13.97       17.07      3.38 o 
   7   9  10       19.05       13.19      3.80 o 
  -2  -7  11        1.51        3.91      1.47 o 
  -1  -7  11      155.41      132.33     13.30 o 
   0  -7  11       37.11       37.32      5.59 o 
   1  -7  11       90.45       91.47     10.07 o 
   2  -7  11        0.32       -0.03      1.70 o 
  -4  -6  11       16.04       19.51      3.30 o 
  -3  -6  11        0.90        0.39      1.36 o 
  -2  -6  11        2.45        3.96      1.29 o 
  -1  -6  11       68.08       73.32      8.84 o 
   0  -6  11      355.48      356.00     25.75 o 
   1  -6  11      150.82      150.50     14.92 o 
   2  -6  11       49.47       48.20      6.37 o 
   3  -6  11        0.22       -1.57      1.57 o 
   4  -6  11       84.53      100.52     11.20 o 
  -5  -5  11       10.00       15.66      2.83 o 
  -4  -5  11       75.09       80.82      9.13 o 
  -3  -5  11        2.45        3.83      1.44 o 
  -1  -5  11      158.21      157.53     14.71 o 
   0  -5  11      574.65      509.57     31.78 o 
   1  -5  11       66.47       69.13      8.63 o 
   2  -5  11        0.30       -0.08      1.34 o 
   3  -5  11        4.22        6.16      1.91 o 
   4  -5  11        1.44        2.65      1.76 o 
   5  -5  11      262.72      250.37     20.98 o 
  -6  -4  11        5.44        4.20      1.89 o 
  -5  -4  11       20.64       25.18      3.62 o 
  -4  -4  11      139.19      147.49     13.85 o 
  -3  -4  11      110.49      105.21     10.80 o 
  -1  -4  11      177.78      154.33     14.32 o 
   0  -4  11      445.09      419.28     26.96 o 
   1  -4  11       77.63       72.83      8.55 o 
   2  -4  11        3.54        4.90      1.52 o 
   3  -4  11       32.79       36.53      5.38 o 
   4  -4  11      648.20      606.26     37.03 o 
   5  -4  11      159.11      160.00     15.32 o 
   6  -4  11       65.76       58.45      7.50 o 
  -5  -3  11       43.81       55.57      6.95 o 
  -4  -3  11       73.79       71.99      8.21 o 
  -3  -3  11      225.57      210.35     16.36 o 
  -2  -3  11      123.11      136.66     12.27 o 
  -1  -3  11      131.70      110.33     11.04 o 
   0  -3  11      538.25      488.51     28.85 o 
   1  -3  11      114.51      118.59     11.46 o 
   2  -3  11       60.72       58.04      7.50 o 
   3  -3  11      111.60      114.42     11.91 o 
   4  -3  11       22.88       33.25      5.14 o 
   5  -3  11      685.14      688.90     41.28 o 
   6  -3  11      161.57      171.96     16.89 o 
   7  -3  11        0.04        8.76      2.18 o 
  -3  -2  11       41.72       44.06      5.45 o 
  -2  -2  11       89.09      104.72      9.78 o 
  -1  -2  11       32.19       28.74      4.41 o 
   0  -2  11      344.84      341.73     21.64 o 
   1  -2  11      315.45      314.91     20.90 o 
   2  -2  11        1.09        1.55      1.00 o 
   3  -2  11      172.53      165.37     14.61 o 
   4  -2  11      252.16      229.73     18.59 o 
   5  -2  11      382.67      383.51     27.46 o 
   6  -2  11      105.47      108.15     12.64 o 
   7  -2  11       18.84       20.19      3.36 o 
   8  -2  11       28.46       48.70      6.22 o 
  -5  -1  11       17.14       24.52      4.48 o 
  -4  -1  11      109.02      125.25     14.00 o 
  -3  -1  11       31.73       40.94      6.77 o 
  -2  -1  11      286.08      274.52     25.02 o 
  -1  -1  11      255.12      233.29     16.13 o 
   0  -1  11      313.17      310.42     19.64 o 
   1  -1  11      149.98      159.11     12.85 o 
   2  -1  11        0.17        0.42      1.02 o 
   3  -1  11        1.61        7.87      2.05 o 
   4  -1  11      752.88      763.58     41.20 o 
   5  -1  11      776.08      839.11     46.55 o 
   6  -1  11      100.61       86.33     10.99 o 
   7  -1  11        0.89        4.43      1.86 o 
   8  -1  11       33.11       32.15      5.45 o 
  -6   0  11       97.20       93.96     11.38 o 
  -5   0  11      241.68      248.53     23.10 o 
  -4   0  11       44.67       54.44      8.10 o 
  -3   0  11       62.56       57.25      8.76 o 
  -2   0  11        1.03        4.48      1.60 o 
  -1   0  11     1002.16      952.32     45.16 o 
   0   0  11        2.83        3.65      1.63 o 
   1   0  11       51.81       49.15      5.82 o 
   2   0  11      597.26      597.48     31.55 o 
   3   0  11      145.30      146.60     12.67 o 
   4   0  11      428.38      472.99     29.08 o 
   5   0  11       56.51       69.02      8.60 o 
   6   0  11      516.16      536.50     35.11 o 
   7   0  11       45.32       59.61      8.02 o 
   8   0  11      113.63      125.17     14.32 o 
  -5   1  11      373.15      385.56     31.29 o 
  -4   1  11      112.33      123.12     14.29 o 
  -3   1  11       88.50       84.05     11.41 o 
  -2   1  11      111.16      110.30     10.23 o 
  -1   1  11      178.45      168.36     13.69 o 
   0   1  11       74.17       64.51      7.71 o 
   1   1  11       26.87       22.97      5.30 o 
   2   1  11      146.54      130.55     12.59 o 
   3   1  11       53.85       55.95      5.07 o 
   4   1  11      368.69      376.81     17.49 o 
   5   1  11       37.06       45.80      5.22 o 
   6   1  11        3.20        6.25      2.19 o 
   7   1  11        4.66       11.21      1.82 o 
   8   1  11      111.73      130.14     10.94 o 
   9   1  11       83.04       81.95     10.02 o 
  -5   2  11       75.00       78.62     10.78 o 
  -4   2  11       49.83       59.98      9.10 o 
  -3   2  11        1.22        8.68      2.62 o 
  -1   2  11      833.97      770.90     38.71 o 
   0   2  11       96.14       81.69      8.89 o 
   1   2  11       14.66       10.78      3.30 o 
   2   2  11       17.17       15.13      4.46 o 
   3   2  11      311.13      304.65     21.53 o 
   4   2  11      151.45      137.60     13.37 o 
   5   2  11      149.28      176.55     10.96 o 
   6   2  11       19.14       28.22      3.01 o 
   7   2  11        0.21        4.10      1.89 o 
   8   2  11      181.74      199.43     12.93 o 
   9   2  11       90.39       90.13     11.43 o 
  -4   3  11       12.60       17.94      3.54 o 
  -3   3  11      273.87      250.52     23.50 o 
  -1   3  11      465.76      425.99     25.99 o 
   0   3  11      671.58      645.34     34.67 o 
   1   3  11       94.76       93.73     10.28 o 
   2   3  11       16.79       17.52      4.67 o 
   3   3  11       75.34       65.72      8.47 o 
   4   3  11     1733.26     1699.25     73.72 o 
   5   3  11        6.05        3.44      1.52 o 
   6   3  11       14.54       17.12      4.41 o 
   7   3  11       30.95       35.79      3.89 o 
   8   3  11       79.59       87.04      7.29 o 
   9   3  11      106.65      118.75     12.98 o 
  -4   4  11       20.79       18.75      3.44 o 
  -3   4  11       13.62       12.69      3.62 o 
  -2   4  11      303.34      262.98     24.68 o 
  -1   4  11      421.70      432.34     26.83 o 
   0   4  11      471.87      453.22     28.11 o 
   1   4  11       30.08       35.38      5.40 o 
   2   4  11        1.46        2.49      1.21 o 
   3   4  11      434.05      363.34     24.36 o 
   4   4  11       71.82       60.68      8.05 o 
   5   4  11      381.59      371.45     24.91 o 
   6   4  11        1.83        3.44      1.26 o 
   7   4  11       20.92       21.08      3.44 o 
   8   4  11       19.04       23.84      3.54 o 
   9   4  11      186.82      196.40     18.51 o 
  10   4  11      160.22      157.22     16.71 o 
  -3   5  11       38.70       30.76      5.69 o 
  -2   5  11      115.25      104.35     13.98 o 
  -1   5  11      100.12      130.47     12.61 o 
   0   5  11      474.64      457.31     29.06 o 
   1   5  11      211.87      220.05     18.20 o 
   2   5  11       29.14       36.58      5.69 o 
   3   5  11      221.43      202.40     17.31 o 
   4   5  11      384.67      351.07     24.44 o 
   5   5  11      156.19      175.47     15.84 o 
   6   5  11        8.35       15.26      3.20 o 
   7   5  11        2.92        3.17      1.57 o 
   8   5  11       28.93       33.31      4.56 o 
  -2   6  11      135.54      102.75     13.77 o 
  -1   6  11      102.41      100.70     10.99 o 
   0   6  11      196.36      177.41     15.89 o 
   1   6  11      180.72      172.90     16.08 o 
   2   6  11       93.07       87.96     10.44 o 
   3   6  11      137.02      149.40     14.55 o 
   4   6  11       85.92       76.29      9.44 o 
   5   6  11      345.57      348.53     25.18 o 
   6   6  11       28.15       33.33      4.85 o 
   7   6  11       33.02       33.54      4.33 o 
   8   6  11        2.34        2.18      1.94 o 
  -1   7  11      113.10      118.60      9.43 o 
   0   7  11       77.80       62.89      7.87 o 
   1   7  11        8.29       11.38      2.02 o 
   2   7  11       46.75       48.04      7.16 o 
   3   7  11      179.32      186.17     17.26 o 
   4   7  11       81.19       80.14      9.89 o 
   5   7  11       70.42       66.66      8.58 o 
   6   7  11      136.51      148.14     14.50 o 
   7   7  11       44.98       56.38      7.08 o 
   8   7  11       44.25       53.39      6.32 o 
  -1   8  11       27.80       24.44      3.75 o 
   0   8  11       68.50       77.21      8.55 o 
   1   8  11       21.10       27.77      3.93 o 
   2   8  11       85.98       73.48      9.31 o 
   3   8  11      108.27      107.10     12.09 o 
   4   8  11       89.48      101.49     11.59 o 
   5   8  11       85.08       84.36     10.18 o 
   6   8  11       10.77       16.65      3.49 o 
   7   8  11       35.94       50.93      6.74 o 
   8   8  11        2.15        4.35      2.10 o 
   4   9  11      179.42      191.94     17.62 o 
  -2  -6  12       39.00       42.09      5.40 o 
  -1  -6  12        6.03        7.16      1.84 o 
   0  -6  12       39.97       36.24      5.04 o 
   1  -6  12       73.25       83.50      9.47 o 
   2  -6  12      213.58      212.89     18.62 o 
  -4  -5  12      142.68      154.44     13.90 o 
  -3  -5  12        6.50        5.93      1.47 o 
  -2  -5  12       82.08       84.21      9.70 o 
  -1  -5  12       15.95       16.63      2.81 o 
   0  -5  12        7.82       10.96      1.99 o 
   1  -5  12      244.63      244.36     19.96 o 
   2  -5  12      201.18      215.20     18.67 o 
   3  -5  12      218.64      205.23     17.94 o 
   4  -5  12       19.96       21.35      2.94 o 
  -4  -4  12       38.24       32.52      4.38 o 
  -3  -4  12       50.32       65.51      7.68 o 
  -2  -4  12      132.97      112.32     11.67 o 
  -1  -4  12      189.27      149.24     13.87 o 
   0  -4  12        2.32        2.57      1.39 o 
   1  -4  12      290.61      274.18     20.69 o 
   2  -4  12       87.86       86.44      9.99 o 
   3  -4  12      160.33      164.38     15.29 o 
   4  -4  12        0.95        5.90      1.57 o 
   5  -4  12       10.67       13.11      2.33 o 
  -4  -3  12       75.74      110.09     10.52 o 
  -3  -3  12      145.88      174.05     14.29 o 
  -2  -3  12       36.32       43.43      5.85 o 
  -1  -3  12      165.16      151.45     13.53 o 
   0  -3  12        0.86       -0.45      1.15 o 
   1  -3  12       30.25       35.22      4.85 o 
   2  -3  12      257.04      250.76     19.46 o 
   3  -3  12        9.66       13.01      2.02 o 
   4  -3  12       53.00       40.07      5.82 o 
   5  -3  12       34.09       37.19      5.01 o 
   6  -3  12      193.40      197.47     18.57 o 
  -1  -2  12       70.84       76.29      8.26 o 
   0  -2  12        5.95        7.42      1.55 o 
   1  -2  12      408.63      413.75     25.70 o 
   2  -2  12      349.27      341.29     22.89 o 
   3  -2  12       21.33       26.93      4.25 o 
   4  -2  12      133.89      128.32     12.98 o 
   5  -2  12        4.83        2.94      1.55 o 
   6  -2  12      168.42      178.62     17.31 o 
   7  -2  12      134.88      155.01     16.31 o 
  -3  -1  12      304.17      335.52     27.06 o 
   0  -1  12        0.39        2.88      1.10 o 
   1  -1  12      186.51      180.64     14.24 o 
   2  -1  12      202.13      188.74     15.16 o 
   3  -1  12        6.31       10.36      1.70 o 
   4  -1  12      404.11      418.41     27.30 o 
   5  -1  12       10.84       15.24      2.65 o 
   6  -1  12      200.45      218.56     19.56 o 
   7  -1  12      104.57      125.49     13.66 o 
   8  -1  12       21.77       23.44      3.30 o 
  -5   0  12       15.43       13.51      2.62 o 
  -4   0  12       18.23       18.57      3.12 o 
  -3   0  12      342.03      372.05     29.53 o 
  -1   0  12        0.09        1.99      1.39 o 
   0   0  12       66.87       62.44      7.79 o 
   2   0  12        7.24        8.58      1.91 o 
   3   0  12        2.05        4.41      1.65 o 
   4   0  12        0.92        3.30      1.29 o 
   5   0  12        2.15        2.36      1.70 o 
   6   0  12      326.42      327.31     25.15 o 
   7   0  12      109.49      113.11     12.75 o 
   8   0  12        6.64       10.41      1.74 o 
  -5   1  12       64.03       54.60      7.53 o 
  -4   1  12       27.51       29.74      4.98 o 
  -3   1  12      327.36      348.89     28.66 o 
  -1   1  12        0.16        1.47      1.21 o 
   0   1  12      455.48      424.53     26.33 o 
   1   1  12      312.60      291.80     21.08 o 
   2   1  12      433.18      421.12     27.01 o 
   3   1  12       37.88       39.44      6.11 o 
   4   1  12       11.55       17.19      3.14 o 
   5   1  12      102.80       90.39      7.22 o 
   6   1  12      117.48      143.69      9.98 o 
   7   1  12      167.32      184.65     11.79 o 
   8   1  12       48.27       62.29      6.62 o 
  -4   2  12      277.80      250.89     23.73 o 
  -3   2  12       92.21      101.36     13.06 o 
  -1   2  12        6.98        8.29      2.18 o 
   0   2  12      307.47      268.30     19.28 o 
   1   2  12      249.48      231.09     17.96 o 
   2   2  12      471.35      446.71     27.96 o 
   3   2  12     1003.52      971.20     48.67 o 
   4   2  12        5.73        7.92      2.31 o 
   5   2  12       12.33       11.59      2.67 o 
   6   2  12      198.38      218.01     13.03 o 
   7   2  12      103.18      119.77      8.92 o 
   8   2  12        0.92        0.50      1.30 o 
   9   2  12        0.28       -0.10      2.49 o 
  -3   3  12       23.73       33.78      6.06 o 
  -1   3  12        2.21       10.44      2.94 o 
   0   3  12       93.48       96.53     10.20 o 
   1   3  12      367.12      341.55     23.52 o 
   2   3  12      156.38      142.19     13.77 o 
   3   3  12      198.12      193.22     16.52 o 
   4   3  12       34.79       33.70      5.61 o 
   5   3  12       95.13       93.10     10.54 o 
   6   3  12       68.38       71.25      8.73 o 
   7   3  12       70.98       82.71      9.60 o 
   8   3  12       42.59       53.81      6.95 o 
   9   3  12       12.65       16.47      3.70 o 
  -3   4  12       80.09       76.86     10.94 o 
  -2   4  12        2.60        7.08      2.41 o 
  -1   4  12        0.06        2.73      1.76 o 
   0   4  12      331.00      309.22     22.32 o 
   1   4  12      115.52      118.04     11.96 o 
   2   4  12      132.00      124.04     12.51 o 
   3   4  12      192.04      166.08     15.21 o 
   4   4  12        0.75        6.24      1.89 o 
   5   4  12      788.77      706.52     39.44 o 
   6   4  12      231.56      218.08     18.17 o 
   7   4  12      124.49      135.35     13.01 o 
   8   4  12        0.39        5.66      1.84 o 
  -2   5  12      123.59      122.65     15.39 o 
  -1   5  12        0.03        0.58      1.65 o 
   0   5  12      135.72      118.25     12.40 o 
   1   5  12      488.34      499.95     31.57 o 
   2   5  12      114.91       99.84     11.28 o 
   3   5  12      209.69      181.34     16.57 o 
   4   5  12        0.81        8.92      2.15 o 
   5   5  12      256.69      245.10     19.88 o 
   6   5  12       63.88       66.61      8.26 o 
   7   5  12      170.12      182.24     16.02 o 
   8   5  12      109.64      135.56     13.03 o 
  -1   6  12        0.68        0.89      1.89 o 
   0   6  12       70.66       65.25      7.58 o 
   1   6  12       67.76       63.10      8.42 o 
   2   6  12      223.39      219.92     19.01 o 
   3   6  12       42.85       31.92      5.38 o 
   4   6  12        7.28       15.32      2.75 o 
   5   6  12       48.27       68.97      8.44 o 
   6   6  12       91.28      100.23     11.15 o 
   7   6  12       71.72       68.87      8.08 o 
   8   6  12       27.80       38.13      5.45 o 
   0   7  12       27.83       35.67      4.38 o 
   1   7  12      150.29      141.98     14.03 o 
   2   7  12       95.54      100.36     11.38 o 
   3   7  12        3.96        5.66      1.76 o 
   4   7  12        3.29        9.99      2.05 o 
   5   7  12       58.09       63.91      8.29 o 
   6   7  12      168.40      181.76     16.97 o 
   7   7  12       22.17       27.56      4.20 o 
   8   7  12        0.09       -2.31      2.31 o 
   1   8  12       25.99       22.00      3.57 o 
   2   8  12       63.93       69.23      8.65 o 
   3   8  12        0.14       -1.89      1.89 o 
   4   8  12        3.33        3.83      2.02 o 
   5   8  12       38.80       41.28      4.93 o 
  -3  -5  13       13.44        9.60      1.68 o 
  -2  -5  13        4.14        4.14      1.55 o 
  -1  -5  13       84.26       79.99      9.20 o 
   0  -5  13      112.58      113.87     11.22 o 
   1  -5  13       65.88       69.76      8.02 o 
   2  -5  13       20.36       30.26      4.17 o 
   3  -5  13      238.02      222.25     18.83 o 
  -4  -4  13       21.31       21.58      4.46 o 
  -3  -4  13       28.60       26.51      3.15 o 
  -2  -4  13       25.25       17.62      3.93 o 
  -1  -4  13       68.97       74.90      8.26 o 
   0  -4  13      106.68      122.71     12.12 o 
   1  -4  13       46.50       54.39      6.48 o 
   2  -4  13       28.66       29.71      3.93 o 
   3  -4  13       15.16       20.61      2.99 o 
   4  -4  13      187.96      207.83     18.30 o 
  -2  -3  13       38.64       44.21      5.82 o 
  -1  -3  13       81.65       92.47      9.62 o 
   0  -3  13      244.67      245.23     18.70 o 
   1  -3  13       53.33       54.05      6.77 o 
   2  -3  13        4.26        7.68      1.65 o 
   3  -3  13       18.42       15.76      2.67 o 
   4  -3  13      152.26      145.07     14.11 o 
   5  -3  13       41.49       44.79      6.16 o 
   0  -2  13      345.14      377.29     24.18 o 
   1  -2  13        0.73        0.47      1.31 o 
   2  -2  13        1.16        1.15      1.29 o 
   3  -2  13      167.87      159.71     14.76 o 
   4  -2  13      164.03      156.38     14.82 o 
   5  -2  13       12.58       13.01      3.02 o 
   6  -2  13      278.56      296.71     24.18 o 
  -1  -1  13      142.18      129.31     12.27 o 
   2  -1  13      199.85      179.85     15.03 o 
   3  -1  13       76.94       77.55      8.81 o 
   4  -1  13        8.56        9.39      2.18 o 
   5  -1  13      181.60      195.37     17.73 o 
   6  -1  13       39.62       42.09      5.38 o 
   7  -1  13        1.78        0.97      2.23 o 
  -4   0  13       12.55       12.88      2.70 o 
  -3   0  13        5.61        8.10      2.31 o 
  -1   0  13      191.36      185.04     15.16 o 
   0   0  13      194.16      206.23     16.91 o 
   1   0  13       52.53       49.83      6.90 o 
   4   0  13       21.62       33.70      4.41 o 
   5   0  13       45.98       50.46      7.34 o 
   6   0  13        5.44       12.54      3.09 o 
   7   0  13       20.42       24.87      2.41 o 
   8   0  13       69.99       73.17      5.63 o 
  -4   1  13       16.31       12.48      2.28 o 
  -3   1  13        3.73        3.88      1.89 o 
  -1   1  13      122.45      124.67     11.51 o 
   0   1  13       20.45       20.98      3.09 o 
   1   1  13       45.84       49.59      6.48 o 
   2   1  13      298.96      238.41     19.30 o 
   3   1  13      102.19       95.01     10.80 o 
   4   1  13      436.71      434.10     28.74 o 
   5   1  13      150.71      160.63     15.11 o 
   6   1  13        0.17        2.37      1.20 o 
   7   1  13       40.92       41.36      4.06 o 
   8   1  13       82.43       97.20      7.97 o 
  -3   2  13        1.21        1.05      1.73 o 
  -1   2  13      148.15      135.97     12.51 o 
   0   2  13       36.87       33.25      4.51 o 
   1   2  13        1.75        3.59      1.65 o 
   2   2  13       15.76       20.09      3.49 o 
   3   2  13      922.66      911.73     47.39 o 
   4   2  13       59.77       56.17      7.92 o 
   5   2  13      198.50      207.49     17.94 o 
   6   2  13       18.13       27.77      3.78 o 
   7   2  13      102.45      125.90     12.38 o 
   8   2  13       82.64       87.72      6.92 o 
  -3   3  13       96.58       91.84     12.27 o 
  -2   3  13      151.92      125.28     15.50 o 
  -1   3  13      176.79      159.92     14.08 o 
   0   3  13       88.98       95.82     10.15 o 
   1   3  13        0.85        6.24      1.68 o 
   2   3  13      124.78      103.95     11.20 o 
   3   3  13      122.48      131.75     13.35 o 
   4   3  13      248.68      220.79     18.51 o 
   5   3  13      245.55      239.14     19.62 o 
   6   3  13        0.44        0.34      1.52 o 
   7   3  13      105.45      103.69     10.99 o 
   8   3  13      227.16      249.53     19.75 o 
  -1   4  13      159.50      128.68     12.88 o 
   0   4  13      189.08      192.59     16.65 o 
   1   4  13       14.05       16.86      3.59 o 
   2   4  13        9.32       11.33      2.62 o 
   3   4  13      194.36      174.89     16.18 o 
   4   4  13      191.42      166.11     15.45 o 
   5   4  13       74.75       64.49      8.18 o 
   6   4  13        3.14        3.02      1.76 o 
   7   4  13       99.64      109.12     11.54 o 
   8   4  13       30.83       38.89      4.38 o 
   0   5  13       80.30       76.10      8.89 o 
   1   5  13       20.57       21.14      3.30 o 
   2   5  13        0.72        2.05      1.76 o 
   3   5  13       38.31       38.68      6.40 o 
   4   5  13      156.86      157.24     15.50 o 
   5   5  13       41.88       44.56      6.43 o 
   6   5  13        0.90       -1.42      1.70 o 
   7   5  13        3.90        4.25      1.99 o 
   8   5  13      119.02      133.67     12.51 o 
   0   6  13       23.09       25.12      3.36 o 
   1   6  13        2.35        4.04      2.02 o 
   2   6  13      102.92      108.07     11.70 o 
   3   6  13       99.78       97.21     11.01 o 
   4   6  13       79.42       77.44      9.02 o 
   5   6  13       20.96       24.52      3.80 o 
   6   6  13       17.27       23.60      2.75 o 
   7   6  13       33.14       43.38      5.27 o 
   1   7  13        3.04        4.93      2.12 o 
   2   7  13       34.45       38.08      4.20 o 
   3   7  13       25.19       25.39      3.23 o 
   4   7  13      121.94      110.25     12.51 o 
   5   7  13        1.10        3.41      1.89 o 
   0  -4  14        4.29        3.41      1.91 o 
   1  -4  14       60.41       79.38      8.68 o 
   2  -4  14       94.72      107.29     10.91 o 
   3  -4  14       57.50       49.93      6.01 o 
   0  -3  14      107.17       93.52      9.62 o 
   1  -3  14       91.57      110.22     10.86 o 
   2  -3  14      141.65      160.10     14.32 o 
   3  -3  14       58.16       60.89      7.08 o 
   4  -3  14       13.36       16.97      2.83 o 
   2  -2  14      175.84      173.48     15.03 o 
   3  -2  14       30.30       34.20      4.33 o 
   4  -2  14       23.38       21.14      2.96 o 
   5  -2  14       11.04       19.85      3.17 o 
  -1  -1  14       54.68       62.44      7.13 o 
   0  -1  14       22.85       20.35      3.20 o 
   3  -1  14        0.74        1.44      1.47 o 
   4  -1  14      161.66      181.53     15.89 o 
   5  -1  14      247.87      254.64     21.19 o 
   6  -1  14       10.99       17.68      3.83 o 
   0   0  14       91.62       90.06      9.68 o 
   1   0  14      230.41      222.28     18.49 o 
   2   0  14       55.54       52.48      7.32 o 
   3   0  14       22.87       25.60      4.25 o 
   4   0  14      132.92      124.88     12.95 o 
   5   0  14       95.69      101.35      8.10 o 
   6   0  14      268.68      292.81     16.43 o 
   7   0  14      147.42      162.11     10.80 o 
  -3   1  14       48.47       59.06      8.37 o 
  -1   1  14        6.85       10.73      2.54 o 
   0   1  14       56.52       63.39      7.34 o 
   1   1  14      209.46      172.24     15.13 o 
   2   1  14      264.85      251.86     20.32 o 
   3   1  14      103.37       96.03     11.01 o 
   4   1  14       25.40       30.29      4.69 o 
   5   1  14       79.24       78.33      9.44 o 
   6   1  14      112.56      112.45     11.75 o 
   7   1  14       42.43       46.84      5.19 o 
  -2   2  14       71.41       81.27     10.83 o 
   0   2  14       96.45       92.89      9.62 o 
   1   2  14       74.60       72.09      7.84 o 
   2   2  14       88.90       84.44      9.47 o 
   3   2  14        0.50        3.67      1.65 o 
   4   2  14        5.15        5.43      1.55 o 
   5   2  14       86.35       92.91     10.99 o 
   6   2  14       97.90       93.81     10.18 o 
   7   2  14      110.97      119.11     12.14 o 
   0   3  14        7.23        6.22      1.81 o 
   1   3  14      138.26      130.70     12.69 o 
   2   3  14      104.58       98.92     10.65 o 
   3   3  14       41.89       50.09      6.53 o 
   4   3  14      109.86      105.84     11.38 o 
   5   3  14       68.96       78.10      9.15 o 
   6   3  14      107.07      119.64     12.22 o 
   7   3  14       89.06       90.68      9.39 o 
   0   4  14       58.19       54.70      7.34 o 
   1   4  14       87.55       81.90      9.15 o 
   2   4  14      112.60      106.58     11.77 o 
   3   4  14        5.92        8.60      2.26 o 
   4   4  14        0.92        3.59      1.81 o 
   5   4  14       22.28       36.35      7.58 o 
   6   4  14       91.54       98.97     11.01 o 
   7   4  14       82.79       97.24      9.91 o 
   0   5  14       56.44       51.85      6.90 o 
   1   5  14       88.00       74.03      8.63 o 
   2   5  14      104.15       93.70     10.91 o 
   3   5  14        0.39       -0.13      1.78 o 
   4   5  14        1.73        4.30      1.81 o 
   5   5  14       73.64       73.69      9.02 o 
   6   5  14       79.78       87.51     10.04 o 
   1   6  14      127.43      129.97     13.01 o 
   2   6  14       41.75       49.12      6.37 o 
   3   6  14        2.36        4.96      1.94 o 
   4   6  14       13.88       14.29      3.28 o 
   1  -3  15       23.77       28.11      3.25 o 
   2  -3  15       27.74       28.24      3.15 o 
   3  -3  15       97.42      103.04     10.62 o 
   3  -2  15       70.02       69.60      7.66 o 
   4  -2  15      113.27      130.44     12.35 o 
   0  -1  15       39.75       31.60      4.04 o 
   1  -1  15       60.43       53.66      5.98 o 
   5  -1  15        1.82       -1.18      2.31 o 
   0   0  15       34.11       41.33      4.88 o 
   1   0  15        0.13        0.60      1.68 o 
   2   0  15        1.06        4.62      1.55 o 
   3   0  15      150.93      127.35     12.90 o 
   4   0  15       84.90       91.76     10.38 o 
   0   1  15       45.80       42.25      5.04 o 
   1   1  15        4.00        6.92      1.63 o 
   2   1  15      246.39      231.22     19.12 o 
   3   1  15       51.40       46.10      5.87 o 
   4   1  15       82.25       78.44      9.62 o 
   5   1  15       32.47       36.45      4.67 o 
   0   2  15       29.60       27.17      3.59 o 
   1   2  15        8.71       14.79      2.81 o 
   2   2  15        2.14        3.65      1.68 o 
   3   2  15      187.66      172.87     15.73 o 
   4   2  15      298.21      312.28     23.50 o 
   5   2  15       12.59       20.87      4.80 o 
   0   3  15       24.64       20.30      4.20 o 
   1   3  15       11.60        8.73      2.12 o 
   2   3  15        1.49       -0.18      1.73 o 
   3   3  15      128.49      123.41     12.46 o 
   4   3  15       32.73       38.47      4.88 o 
   5   3  15       52.13       61.39      7.40 o 
   0   4  15        7.00        0.39      2.18 o 
   1   4  15        6.86        6.27      2.10 o 
   2   4  15       25.32       25.83      3.46 o 
   3   4  15       71.66       71.07      8.39 o 
   4   4  15       76.82       69.81      7.97 o 
                                                 
